# Supplementary material for: Glucose-lactose mixture feeds in industry-like conditions: a gene regulatory network analysis on the hyperproducing Trichoderma reesei strain Rut-C30
Source: BMC Genomics. 2020 Dec 10;21:885. doi: 10.1186/s12864-020-07281-8 (PMC7731781; doi:10.1186/s12864-020-07281-8)
Supplement: Supplementary file 3 — Additional file 3 List of mutated and/or differentially expressed genes. This Excel file contains two sheets. In the first one, we found the list of differentially expressed genes and contains information regarding gene name, gene function, orthologs in various species (S. cerevisiae, A. nidulans and N. crassa), whether the gene is a transcription factor, expression ratios and the label of the cluster to which it belongs. In the second sheet, there is the list of mutated genes in Rut-C30, by comparison to QM6a, and the ones which are identified to be differentially expressed in our conditions. [file 12864_2020_7281_MOESM3_ESM.xlsx]

## Sheet: Differentially expressed genes
Cluster	ID - Trire2	ID - RutC30-v1	Function - Trire2	Contig_Assemblage QM6a	Position_Assemblage QM6a	Contig_Assemblage RutC30	Position_Assemblage RutC30	Ortholog S. cerevisiae	Ortholog A. nidulans	Ortholog N. crassa	Transcription factor	Exp_24h_G90-L10-Glu	Exp_24h_G75-L25-Glu	Exp_24h_Lac-Glu	Exp_48h_G90-L10-Glu	Exp_48h_G75-L25-Glu	Exp_48h_Lac-Glu
1	1992	67924	Putative HD superfamily hydrolase	CHR_III	101	CHR_III	103		AN9449	NCU01340		-1.42825	-1.586	-2.83476	-0.954304	-0.845642	-1.8571
3	2036	88777	Putative Dihydrodipicolinate synthase	CHR_I	403	CHR_I	396					-0.623434	2.46621	4.61239	0.845226	3.38824	6.31287
1	2068	133488	Putative MFS Transporter	CHR_I	302	CHR_I	295					-1.1991	-1.12304	-2.23261	-0.467697	-0.503744	-2.78013
2	2211	131902	Putative Transketolase	CHR_IV	378	CHR_IV	389		AN8551			1.68751	2.05876	2.80284	1.0943	1.41889	2.48381
2	2343	5724	Putative protein of unknown function	CHR_V	637	CHR_V	946					1.24626	2.22634	3.22368	1.77728	2.44976	3.14004
2	3292	75688	Putative D-arabinitol 2-dehydrogenase	CHR_V	103	CHR_V	103		AN5017			1.61568	1.04191	1.97523	1.53341	0.838375	2.48122
2	3333	76192	Putative Alcohol dehydrogenase	CHR_V	187	CHR_V	187					0.402311	0.542008	1.22751	0.375827	0.727936	2.02072
2	3405	109243	MFS Lactose transporter CRT1	CHR_V	344	CHR_V	344		AN6831			2.06626	2.82137	3.101	1.33667	2.07246	2.5349
2	3719	78010	Putative NAD(P)-binding Rossmann-fold domain protein	CHR_VI	717	CHR_VI	717			NCU06936		1.12423	1.46614	1.87762	1.56097	2.29878	2.49905
2	3739	77521	Putative Glycoside hydrolase family 43	CHR_VI	762	CHR_VI	762		AN7864	NCU09652		1.01039	1.53941	2.06503	0.920037	1.3299	2.1475
2	3823	7988	Putative Methionine synthase	CHR_VI	914	CHR_VI	914		AN5019	NCU10020		0.834736	1.28422	2.22707	1.09916	1.32782	2.73359
2	4179	5454	Putative Isoflavone reductase family protein	CHR_VI	228	CHR_VI	228		AN7154			2.12761	2.87841	3.44144	0.874088	1.72302	2.12128
1	4426	81411	Putative protein of unknown function	CHR_VII	543	CHR_VII	543			NCU04618		-0.715281	-0.576531	-1.47907	-0.675284	-0.729554	-2.13847
1	4430	9281	Putative Developmental Transcriptional regulator WetA	CHR_VII	531	CHR_VII	531		AN1937	NCU01033	TF	-0.726506	-0.543409	-1.73802	-0.344577	-0.464675	-2.28318
1	4561	82054	Putative Glycosyltransferase family 32	CHR_IV	286	CHR_IV	292			NCU08232		-1.09327	-1.47941	-1.79584	-1.01569	-1.64041	-2.63699
2	4876	83512	Putative Catechol dioxygenase	CHR_II	702	CHR_II	702		AN8566	NCU04072		0.146035	1.19849	1.4563	0.674656	1.40637	2.55159
5	4999	85923	Putative Cytochrome P450	CHR_III	902	CHR_III	904					-1.26294	-1.96217	-3.05388	-2.0562	-2.75856	-4.30917
4	5345	8844	Putative FAD oxidoreductase	CHR_I	916	CHR_VII	2		AN10388	NCU08199		1.99333	2.37066	2.11504	1.2625	1.7105	1.01589
1	5359	8880	Putative DUF1348 family protein	CHR_I	954	CHR_VII	5		AN11109	NCU03152		-0.140581	-2.40357	-1.36994	-0.219574	-2.15105	0.146577
3	5369	80179	Putative Carboxipeptidase A1	CHR_I	978	CHR_VII	9					2.42582	3.63451	4.68563	1.52898	2.48785	4.43413
1	5647	12050	Putative GPCR PTH11 type receptor	CHR_VI	1634	CHR_VI	1634		AN7232			-1.51782	-2.48654	-2.90151	-0.427448	-1.58053	-3.10025
1	5787	90786	Putative Amino acid transporter	CHR_II	1000	CHR_II	1000					-1.79453	-2.2463	-2.20871	-1.44935	-2.1007	-1.84071
2	5807	39268	Putative Glycoside hydrolase family 95	CHR_III	1050	CHR_III	1048		AN8149			0.578302	1.27986	2.13744	-0.0221656	0.801301	2.21004
4	6107	13366	Putative Ferric redusctase	CHR_III	971	CHR_III	973		AN4906	NCU00023		2.53145	6.23653	3.06618	1.86384	4.37794	2.61785
2	6108	13375	Putative S-adenosyl-L-methionine-dependent methyltransferase binding domain protein	CHR_VI	1499	CHR_VI	1499					1.40102	1.75696	2.4733	1.20509	1.40424	2.19268
2	21664	136151	Putative protein of unknown function	CHR_II	465	CHR_II	465	YMR123W	AN10261	NCU00506		0.791793	1.08582	1.88804	1.10499	1.17554	2.06782
2	22004	140803	D-galacturonic acid reductase GAR1	CHR_V	201	CHR_V	201	YDR368W	AN5986	NCU01906		1.13669	1.81701	2.59763	0.670563	1.35544	2.43933
4	22197	77989	Glycoside hydrolase family 1 CEL1B	CHR_VI	706	CHR_VI	706		AN10124	NCU00130		1.51207	2.12682	2.02075	0.990122	1.32626	1.26573
5	22210	136982	Putative Carboxypeptidase A1	CHR_VI	752	CHR_VI	752			NCU07536		-1.79063	-2.00246	-3.90153	-1.37084	-1.68989	-4.60168
2	22284	99640	Putative Gluconolactonase	CHR_I	739	CHR_I	738	YBR053C	AN1688	NCU00326		1.3635	1.77181	2.24697	1.07718	1.40239	2.3752
1	22386	121745	Putative protein of unknown function	CHR_VI	516	CHR_VI	516			NCU02884		-1.01475	-1.32062	-1.88782	-1.0648	-0.79639	-2.6221
5	22459	67561	Putative Carboxypeptidase	CHR_VI	220	CHR_VI	220					-1.4796	-1.45612	-2.96501	-2.23296	-1.95628	-4.19109
1	22912	124396	Putative High Affinity Glucose Transporter	CHR_III	911	CHR_III	913					-1.2877	-1.31566	-2.4539	-1.71696	-1.89914	-2.24341
1	23115	120407	Expansin like protein EEL2	CHR_VI	1452	CHR_VI	1452					-0.57267	-0.32875	-1.63505	-0.113803	0.0680869	-1.95547
1	23146	26281	Putative protein of unknown function	CHR_VI	1382	CHR_VI	1382		AN3130	NCU03132		-1.0286	-1.31182	-2.20145	-1.40633	-1.41092	-2.74287
5	23171	38585	Putative NRPS 70 kb peptaibol synthase	CHR_II	817	CHR_II	817					-1.67261	-2.13403	-3.39755	-3.42842	-3.03044	-4.22677
3	23228	26473	Putative DUF1479 family protein	CHR_VI	1025	CHR_VI	1025		AN4729			3.82317	4.94705	6.03449	2.92398	3.34969	5.44978
2	23353	90882	Putative Ferric reductase transmembrane precursor	CHR_II	1012	CHR_II	1012		AN3208	NCU00829		0.578989	1.01687	1.94596	0.144928	0.895562	2.64842
5	23415	139450	Putative Amino acid transporter DIP5	CHR_VI	1543	CHR_VI	1543	YPL265W	AN8279	NCU10276		-2.60862	-2.94476	-5.47598	-3.47225	-3.35383	-7.48309
2	26163	76250	Putative Zn(2)Cys6 cellulose degradation transcription factor CLR2	CHR_V	345	CHR_V	345		AN6832	NCU08042	TF	1.51021	2.12184	2.49707	1.06057	1.61442	2.19375
1	26462	70135	Putative protein involved in cAMP-mediated signaling SOK1	CHR_III	242	CHR_III	244	YDR006C	AN10558	NCU03466		-0.802206	-1.06241	-1.63118	-0.678899	-0.863887	-2.16325
2	27259	91133	Putative Glycoside hydrolase family 27	CHR_III	1041	CHR_III	1039					0.481322	0.925302	1.89418	0.648616	1.3209	2.68109
1	27649	102140	Putative Transcription factor res-1	CHR_III	839	CHR_III	841		AN1500	NCU03699	TF	-0.691285	-0.77125	-1.48571	-1.12745	-1.07446	-2.04309
1	27992	75975	Putative GPCR PTH11 type receptor	CHR_V	247	CHR_V	247					-1.34814	-1.79907	-2.26399	-2.0113	-2.20096	-2.86066
2	28036	132743	Putative MFS Transporter	CHR_IV	1152	CHR_IV	1162		AN10036	NCU11990		1.23204	0.458111	1.90746	1.48635	0.32879	2.21013
4	28185	133052	Putative protein of unknown function	CHR_VII	756	CHR_VII	756					1.23112	1.11929	0.113869	1.14519	0.226077	-1.43396
2	28781	71849	Putative NDT80/PhoG like DNA-binding domain protein	CHR_V	560	CHR_V	869		AN6015	NCU09915		0.386191	1.483	2.27022	0.232705	0.737712	1.87121
1	29346	62461	Putative Lipid phosphate phosphatase	CHR_VII	103	CHR_VII	103			NCU09692		0.409874	-0.482508	-1.55407	0.557785	-1.18128	-3.84892
1	30084	42843	Putative protein of unknown function	CHR_VI	376	CHR_VI	376					-0.496242	-0.952242	-0.966742	-1.53282	-1.50876	-2.43548
2	30758	79718	Putative RTA1 domain protein	CHR_I	908	CHR_VII	161		AN7877			-1.25565	-0.695501	1.82073	0.340341	1.03508	2.62268
1	31069	57398	Putative Small secreted cystein protein	CHR_II	719	CHR_II	719		AN7836			-0.660047	-0.249239	-1.46079	-0.0143447	-0.529403	-2.33668
1	32712	97355	Putative NACHT domain /ankyrin repeats protein	CHR_V	128	CHR_V	128					-0.763956	-1.29091	-2.03362	-1.51873	-1.95187	-2.68937
2	33029	57555	Putative Sterol binding protein PRY2	CHR_VII	1672	CHR_I	1162	YKR013W	AN10057	NCU05618		1.12822	2.31521	2.97833	0.933962	1.91761	3.27188
5	33827	125562	Putative protein of unknown function	CHR_V	411	CHR_IV & contig 11	116 & 411		AN0493	NCU09765		-1.69647	-2.82451	-3.16463	-2.07123	-3.15874	-3.22563
1	35109	73219	Putative NWD2 protein	CHR_II	163	CHR_II	163		AN8505			-1.81006	-1.06962	-1.93227	-1.42398	-1.09548	-2.03441
2	35202	54221	Putative protein of unknown function	CHR_V	110	CHR_V	110		AN4669	NCU09211		1.76137	2.60339	3.19025	0.810807	1.53944	2.79424
1	35726	63933	Putative Subtilisin	CHR_V	136	CHR_V	136					0.838468	0.68064	-1.18681	0.048998	0.0329667	-3.34077
1	37525	134387	Putative GPCR receptor	CHR_V	1276	CHR_V	1585					-1.21179	-2.10105	-2.64704	-1.60294	-1.92505	-3.58227
1	41035	43649	Putative GPCR receptor	CHR_VI	1380	CHR_VI	1380			NCU04034		-1.46873	-1.78252	-2.53885	-2.54826	-2.24992	-3.61238
1	41604	59720	Putative protein of unknown function	CHR_VI	1680	CHR_VI	1680	YHL026C				-1.59594	-1.98903	-1.80228	-0.971888	-0.78396	-2.98847
2	41607	62269	Putative protein of unknown function	CHR_VII	1666	CHR_I	1156					1.34161	2.6584	2.45728	0.38773	1.50614	1.48541
1	41761	127358	Putative Vacuolar iron transporter	CHR_VII	1318	CHR_V	564			NCU11307		-1.43764	-2.02935	-2.17728	-1.16321	-1.24639	-1.89914
1	42752	not found in RUT	Putative Tryspsin	CHR_V	482	CHR_V	482					-0.849921	-1.33337	-2.2177	-1.55687	-1.78541	-2.78151
2	43101	92891	Putative protein of unknown function	CHR_IV	91	CHR_IV	92			NCU04752		1.04992	1.43702	2.04755	1.19805	1.39241	1.82237
1	43115	123486	Putative protein of unknown function	CHR_I	772	CHR_I	771			NCU11837		-0.928741	-1.06173	-1.41195	-0.92886	-2.06175	-1.17874
2	43161	91288	Putative Alpha/beta-hydrolase	CHR_V	1289	CHR_V	1598					0.210749	0.0683772	0.677756	0.229103	0.521272	2.07489
1	43397	75075	Putative Cupin domain protein	CHR_VII	1663	CHR_I	1153					-0.479041	-0.768984	-2.05442	-0.923059	-0.840292	-2.41851
1	43873	94061	Putative Glycoside hydrolase family 18 CHI18-12	CHR_III	407	CHR_III	409	YLR286C	AN11059	NCU04500		-1.55352	-0.537828	-2.25977	0.394967	0.643824	-0.585833
1	44230	5022	Putative GTP-binding protein	CHR_III	104	CHR_III	106		AN9121	NCU03600		-1.50267	-1.14376	-2.44752	-1.77903	-1.22524	-3.2476
5	44362	114986	Putative Acetyl-CoA synthetase	CHR_I	344	CHR_I	337					-1.73667	-3.06651	-4.20258	-2.95702	-3.24353	-6.30029
1	44747	12364	Putative SNF2 family helicase	CHR_V	481	CHR_V	481					-0.98272	-1.24496	-2.05312	-1.81936	-1.83901	-2.55555
2	44967	121966	Putative protein of unknown function	CHR_V	682	CHR_V	991		AN4127	NCU08154		2.06844	2.26135	2.61085	1.44816	1.61509	2.23494
1	45573	107912	Putative GPCR PTH11 type receptor	CHR_II	410	CHR_II	410					0.282217	0.189387	-1.07589	-0.140777	0.293841	-2.30868
1	46127	95677	Putative protein of unknown function	CHR_VII	1165	CHR_V	794		AN11018	NCU00128		-1.53965	-2.03696	-2.57749	-1.72492	-1.56498	-2.78847
1	46764	125376	Putative protein of unknown function	CHR_IV	371	CHR_IV	377					-0.402106	-2.3615	-0.76225	-0.556102	-2.08454	-1.14167
5	46794	26904	Putative MFS peptide transporter	CHR_IV	353	CHR_IV	359					-1.84246	-1.92562	-4.60404	-2.05979	-1.99897	-5.07026
2	46816	122639	Glycoside hydrolase family 3 CEL3D	CHR_V	5	CHR_V	5		AN3903			1.57133	2.30269	3.27685	0.844763	1.52916	2.95078
2	46819	97259	Putative MFS sugar transporter CLP1	CHR_V	6	CHR_V	6		AN0233	NCU05853		1.29105	2.44262	3.23329	0.794898	1.76182	2.36458
3	49081	111943	Glycoside hydrolase family 74 CEL74A	CHR_VII	700	CHR_VII	700		AN5061	NCU05955		2.79682	4.11135	5.04988	2.04217	3.04657	4.23519
1	49193	141702	Putative Glycoside hydrolase family 17	CHR_VII	598	CHR_VII	598	YGR279C	AN1551	NCU09326		0.41908	0.75881	-0.694391	0.0780779	0.671593	-1.40053
2	49753	123870	L-arabinitol 4-dehydrogenase LAD1	CHR_VI	1261	CHR_VI	1261		AN4336	NCU00643		0.993156	1.71822	2.74302	1.26168	2.00844	2.67784
5	49898	112544	Putative Glucosamine-6-phosphate isomerase	CHR_VI	1155	CHR_VI	1155		AN1418	NCU04727		-1.71506	-2.71907	-3.06895	-2.55922	-2.93261	-3.03538
1	49928	9911	Putative protein of unknown function	CHR_VI	1128	CHR_VI	1128		AN7532	NCU03960		-1.98458	-2.28765	-2.48274	-1.73518	-1.99977	-2.75265
3	49976	25940	Putative Glycoside hydrolase family 45	CHR_I	75	CHR_I	68		AN6786			3.0084	4.46768	5.43055	1.95763	2.88604	4.14065
1	50104	51374	Putative Phosphatidyl synthase	CHR_II	589	CHR_II	589		AN3085	NCU05818		-0.415482	-2.27378	-1.01818	-1.11353	-2.0643	-1.20683
1	50215	142027	Putative Glycoside Hydrolase family 16	CHR_II	689	CHR_II	689			NCU09904		-0.191763	-0.300431	-1.59155	-0.426246	-0.312058	-2.32046
2	50793	142431	Putative tyrosinase	CHR_IV	1021	CHR_IV	1031		AN8435	NCU08615		-0.134762	0.357458	2.61517	-0.674889	-0.873886	4.94012
3	50894	138519	Putative MFS pentose transporter	CHR_IV	1126	CHR_IV	1136					2.19057	3.05548	3.57566	1.6167	2.31204	2.85268
1	51650	26373	Putative Phosphate metabolism protein	CHR_II	859	CHR_II	859	YOL084W	AN0229	NCU06986		-0.988153	-1.39404	-1.82301	-1.64756	-1.56162	-2.56681
2	51686	115504	Putative Dienelactone hydrolase	CHR_VI	94	CHR_VI	94	YAL049C	AN3712	NCU07127		1.07593	0.940328	1.83072	1.39875	0.966814	2.0765
1	51893	115103	Putative Cytochrome P450	CHR_VI	1064	CHR_VI	1064		AN1967	NCU05858		-1.17996	-1.59625	-2.60417	-1.57422	-1.77997	-3.62241
2	52165	103958	Putative FK506 suppressor	CHR_III	748	CHR_III	750	YKL051W	AN5768	NCU03660		1.35274	1.37305	2.03462	1.09438	0.701626	2.36892
5	34493		Mating type pheromone hybrid HPP1	CHR_III	775	CHR_III	777					-2.85107	-3.52803	-6.94042	-2.5054	-1.64759	-5.19091
1	52520	39591	Putative Cyclin	CHR_VI	1018	CHR_VI	1018	YDL127W	AN0453	NCU04847		-1.37697	-1.42119	-2.07411	-1.12985	-0.943433	-2.47622
5	53053	11790	Putative Clavaminate synthase	CHR_I	345	CHR_I	338					-1.38399	-2.31322	-3.44101	-1.91725	-2.43899	-5.50978
2	53526	10353	Putative L-iditol 2-dehydrogenase	CHR_IV	379	CHR_IV	390		AN8552			1.15719	1.57329	2.35244	0.978539	1.14211	2.0811
1	53611	68084	Putative MFS transporter	CHR_III	52	CHR_III	54		AN10115			-0.572066	-1.67914	-2.11856	-0.289077	-1.0679	-1.87268
2	53673	31971	Putative NADP:D-xylose dehydrogenase	CHR_III	193	CHR_III	195		AN5123	NCU01704		0.930187	1.3352	2.16752	1.05205	1.20868	2.46524
5	53868	32116	Putative FMN binding oxidoreductase	CHR_III	32	CHR_III	34		AN6167	NCU08900		-1.27697	-2.92405	-3.57332	-2.93623	-3.96016	-2.36908
1	53961	88806	Putative pepsin	CHR_I	308	CHR_I	301					-0.360224	-0.852448	-1.20423	-0.280409	-0.378483	-2.00337
1	54198	105655	Putative Glycoside hydrolase	CHR_III	410	CHR_III	412		AN7871	NCU01720		0.0308461	0.0288376	-1.69644	-0.253497	-0.113365	-2.29715
2	54223	84760	Putative NAD(P)-binding Rossmann-fold domain protein	CHR_I	262	CHR_I	255					0.439905	0.988486	1.85519	0.548683	0.920866	2.7003
2	54227	11815	Putative NAD(P)-binding Rossmann-fold domain protein	CHR_I	318	CHR_I	311					1.24405	1.37871	1.94546	0.499241	-0.607861	3.69613
1	54239	88862	Putative multicopper oxidase (laccase)	CHR_I	314	CHR_I	307		AN0878			-1.18743	-2.27799	-2.22009	-1.00479	-1.50834	-2.99535
1	54260	84917	Putative Indoleamine 2,3-dioxygenase	CHR_IV	398	CHR_IV	409		AN1858	NCU11798		-0.323041	-2.15967	-2.69083	-1.4802	-3.60534	-1.95402
1	54352	68679	Putative protein of unknown function	CHR_III	560	CHR_III	562		AN4198	NCU03247		-0.786331	-0.706332	-3.19562	-1.74235	-1.40213	-3.34369
3	54461	126296	Putative MFS transporter	CHR_III	7	CHR_III	9		AN0993	NCU09678		1.18624	2.64324	4.13637	1.99211	1.65239	4.95606
3	54632	69330	Putative MFS sugar transporter	CHR_III	146	CHR_III	148					2.9316	3.69141	4.3299	2.74881	3.03433	3.71427
1	54667	88629	Putative Acyl-CoA synthetase	CHR_I	388	CHR_I	381					-1.62934	-1.96642	-2.59552	-2.36696	-2.68294	-3.39225
5	54768	not found in RUT	Putative protein of unknown function	CHR_I	346	CHR_I	339		AN3539			-1.79267	-2.91168	-3.97202	-3.00468	-3.42324	-6.32096
2	54886	131986	Putative Glutathione S-transferase	CHR_IV	453	CHR_IV	464					2.49697	2.82876	2.61785	1.66867	1.55224	3.15913
1	55272	105117	Putative protein of unknown function	CHR_V	381	CHR_V	381					-0.992512	-1.39011	-2.03536	-1.72379	-1.95645	-2.7971
1	55319	72252	Glycoside hydrolase family 54 ABF3	CHR_V	787	CHR_V	1096					-1.11158	-1.00049	-2.0186	-1.74495	-2.0801	-2.57814
2	55375	23740	Putative protein of unknown function	CHR_V	518	CHR_V	827		AN10664	NCU07994		0.981573	1.51147	2.316	0.73011	1.20856	2.66397
3	55478	61500	Putative protein of unknown function	CHR_V	576	CHR_V	885		AN5089	NCU06335		2.73346	3.18201	4.62976	1.13859	2.17487	3.90618
1	55566	92940	Putative multicopper oxidase	CHR_V	382	CHR_V	382		AN7389			-1.5188	-1.89819	-2.57018	-1.95402	-2.45007	-3.30218
4	55837	71997	Putative Phosphoribosyltransferase domain protein	CHR_V	681	CHR_V	990					2.11002	2.32093	2.27248	1.47754	1.81237	1.79377
1	55990	71744	Putative protein of unknown function	CHR_V	538	CHR_V	847					-1.09143	-1.74996	-2.18543	-1.5307	-1.77087	-3.20125
2	55999	71638	Putative Glycoside hydrolase family 27	CHR_V	821	CHR_V	1130		AN0022			1.88344	2.66135	3.23541	1.82902	2.24625	2.67801
1	56095	126914	Putative MFS transporter	CHR_V	670	CHR_V	979		AN0201			-0.531209	0.593398	-0.859984	-0.198275	0.844536	-2.04241
4	56272	73043	Putative Cytochrome P450	CHR_II	342	CHR_II	342					3.08828	3.56169	1.88627	1.66532	2.27072	-0.189957
2	56289	73367	Putative MFS transporter	CHR_II	7	CHR_II	7		AN3195	NCU02653		1.29427	2.26474	2.63865	0.834467	1.77313	2.0932
1	56314	72410	Putative Amino acid transporter	CHR_II	20	CHR_II	20	YDL210W	AN2287			-1.02123	-1.12117	-1.62497	-1.44185	-2.24131	-2.82237
2	56350	73291	Putative Tryptophan synthase protein	CHR_II	23	CHR_II	23		AN6648			0.789265	1.06457	3.44401	1.00333	1.4625	3.85361
1	56499	72821	Putative protein involved in N-acylethanolamine metabolism FMP30	CHR_II	542	CHR_II	542	YPL103C	AN3132	NCU07271		-1.5044	-1.53711	-2.82069	-1.79786	-2.55001	-2.42201
2	56646	127974	Putative FAD/NAD(P)-binding domain protein	CHR_II	31	CHR_II	31		AN8359			0.19272	0.800914	2.41135	0.690189	1.4751	3.5806
3	56684	127980	Putative MFS sugar transporter	CHR_II	25	CHR_II	25					2.35202	3.71634	5.26631	1.41395	2.56344	4.33634
4	56687	127652	Putative Cytochrome P450	CHR_II	339	CHR_II	339		AN3256			1.70728	1.96797	-0.0259583	0.477127	1.46476	-0.441081
5	56804	72959	Putative Purine and uridine phosphorylase	CHR_II	184	CHR_II	184					-1.76747	-3.8334	-2.72324	-3.2784	-4.44563	-4.84201
3	56840	127981	Putative D-galactose dehydrogenase	CHR_II	24	CHR_II	24					2.58277	3.64747	5.34359	1.82588	2.65897	4.60559
3	56911	72297	Putative Na+/proline transporter	CHR_II	35	CHR_II	35		AN7557			1.39456	2.0911	3.44227	0.988154	2.38582	4.88516
3	56996	122377	Glycoside hydrolase family 5 MAN5A/MAN1	CHR_II	331	CHR_II	331		AN3297	NCU11952		2.52182	4.26915	5.24217	1.02378	2.25856	4.25678
4	57101	48593	Putative GPCR PTH11-type receptor	CHR_II	341	CHR_II	341		AN3257			3.7087	4.13336	2.28435	2.04935	2.98675	-0.0689568
3	57179	6699	Putative Glycoside hydrolase family 105	CHR_II	6	CHR_II	6		AN3196	NCU02654		2.24284	3.03793	4.20282	1.06997	1.94286	3.28248
2	57555	33093	Putative Cytochrome P450	CHR_VII	1329	CHR_V	553		AN7359			1.28482	2.08042	2.4952	0.913887	1.60208	2.01325
5	57643	35634	Putative MFS transporter	CHR_VII	1042	CHR_VII	1043					-1.50554	-1.2596	-2.52677	-1.43273	-1.58403	-5.85164
1	57737	8730	Putative ER membrane protein PRO41	CHR_VII	996	CHR_VII	997		AN5458	NCU02767		-0.623208	-0.413027	-1.89451	-1.04523	-0.847221	-2.27486
4	58418	92304	Putative Beta lactamase	CHR_IV	356	CHR_IV	362		AN12291			1.89586	2.11745	1.18547	0.781013	0.842272	-0.364484
1	58472	39633	Putative Catalase	CHR_VII	1388	CHR_IV	383					-1.18449	-3.39459	-2.87997	-1.59481	-3.01264	-2.71944
4	58525	92233	Putative Alginate lyase domain protein	CHR_IV	367	CHR_IV	373					1.68334	2.24022	1.36261	1.04995	1.45082	0.249679
1	58561	92315	Putative MFS polyamine transporter	CHR_IV	354	CHR_IV	360	YOR273C	AN12129			-0.565257	-0.684538	-1.93009	-0.113657	-0.112393	-2.08503
5	58584	92240	Putative Aquaglyceroporin involved in efflux of glycerol and xylitol FPS1	CHR_IV	363	CHR_IV	369	YLL043W	AN3915			-2.72569	-2.0055	-2.81253	-3.63174	-3.02925	-4.65628
2	58601	64107	Putative DUF3328 protein	CHR_VII	1820	CHR_I	1310					1.37067	1.84471	3.1327	0.88014	1.34936	2.85179
1	58603	24302	Putative SAM and PH domain protein	CHR_VII	1400	CHR_I	890		AN5169	NCU07389		-0.908526	-0.758438	-1.60257	-1.2953	-0.995548	-2.05951
2	58774	42220	Putative protein of unknown function	CHR_VII	1437	CHR_I	927		AN3750	NCU07508		1.35412	0.463565	1.56696	1.56763	1.16186	2.02617
1	58853	74229	Putative Transcriptional repressor	CHR_VII	1735	CHR_I	1225			NCU05681		-0.475456	-0.343812	-0.995536	-1.14989	-0.580867	-2.62109
1	58952	74415	Putative Calcium P-type ATPase	CHR_VII	1612	CHR_I	1102		AN2827	NCU04736		-0.60472	-1.08908	-1.54262	-0.496966	-0.778133	-2.286
2	59050	74084	Putative Ankryn repeat protein	CHR_VII	1668	CHR_I	1158		AN3267			1.19133	1.90502	2.53434	1.26287	1.28992	2.59151
4	59065	74552	Putative protein of unknown function	CHR_VII	1622	CHR_I	1112			NCU06413		0.649637	1.12224	0.244445	0.455375	1.31805	-1.74976
2	59119	33708	Putative amidohydrolase	CHR_VII	1770	CHR_I	1260		AN8593			1.23801	2.36204	3.26298	0.843874	0.379501	3.04571
2	59152	75911	Putative protein of unknown function	CHR_V	150	CHR_V	150					0.924718	0.549918	1.86566	1.51852	0.488926	2.34053
1	59388	128552	Putative MFS maltose transporter	CHR_V	85	CHR_V	85			NCU01868		-0.602624	-0.688256	-1.48942	-0.470913	-0.752914	-2.16371
1	59482	75584	Putative Polyketide synthase	CHR_V	133	CHR_V	133		AN3612	NCU06013		-0.62175	-0.770686	-1.61801	-1.59927	-1.34603	-2.41093
2	59578	75171	Putative Glycoside hydrolase family 13	CHR_V	165	CHR_V	165	YBR299W	AN4843	NCU06523		0.629242	1.91574	2.32006	0.382922	1.18798	2.34325
5	59628	34405	Putative Glycoside hydrolase family 128	CHR_V	349	CHR_V	349			NCU09647		-1.57769	-0.909848	-4.87742	-1.08525	-1.2423	-5.46802
2	59655	75745	Putative S-adenosyl-L-methionine-dependent methyltransferase binding domain protein	CHR_V	23	CHR_V	23					2.05507	1.69211	2.30815	1.737	0.467827	3.53449
4	59690	7144	Putative Secondary metabolite cluster enzyme	CHR_V	19	CHR_V	19		AN6444			3.26018	2.21902	2.49527	1.92529	1.09895	2.10354
1	59740	109177	Putative Zn(2)Cys6 transcription factor	CHR_V	289	CHR_V	289		AN0766	NCU01931	TF	0.44253	0.499324	-0.416763	0.109669	0.777842	-1.32715
1	59778	75467	Putative GPCR receptor	CHR_V	309	CHR_V	309					-0.639018	-0.508633	-1.56303	-0.484544	0.00661656	-2.34488
2	59827	76316	Putative GCN5-related N-acetyltransferase	CHR_VII	335	CHR_VII	335					0.536773	0.630035	1.32443	0.755501	0.753623	2.36736
2	60182	76784	Putative Protein kinase domain protein	CHR_VII	85	CHR_VII	85					1.62476	0.9798	1.23249	1.03378	1.41548	2.09793
1	60352	76527	Putative FAD/NAD(P)-binding domain protein	CHR_VII	65	CHR_VII	65					-0.682828	-2.17429	-2.19401	-1.10103	-1.77484	-1.67091
2	60374	77360	Putative Choline oxidase	CHR_VII	11	CHR_VII	11					0.181014	0.551105	1.30732	-0.78175	0.243853	1.44312
3	60378	50927	Putative Mitochondrial chaperone BCS1	CHR_VII	247	CHR_VII	247			NCU03767		2.27914	2.87161	3.68188	2.07149	2.20123	3.04757
2	60419	34449	Putative Acid phosphatase	CHR_VII	24	CHR_VII	24		AN2360	NCU08643		-1.16318	-1.38563	-0.229367	-0.5379	-1.66763	1.52699
1	60493	76397	Putative Ribosomal RNA methyltransferase	CHR_VII	175	CHR_VII	175		AN5539			-0.499453	-0.703043	-0.88462	-0.331429	-0.937297	-2.17383
2	60518	77308	Putative Short chain dehydrogenase	CHR_VII	9	CHR_VII	9		AN1300			0.550968	0.569644	1.81241	0.235721	0.719571	3.94577
1	60565	77124	Putative Zn(2)Cys6 transcription factor (fungal specific)	CHR_VII	39	CHR_VII	39		AN3502		TF	-0.74157	-0.675373	-1.48835	-0.447236	-0.511846	-2.08139
5	60635	8140	Putative Glycoside hydrolase family 92	CHR_VI	755	CHR_VI	755		AN1197	NCU07269		-3.29214	-3.20471	-5.6381	-3.7606	-4.08673	-5.59204
4	60638	78321	Putative protein of unknown function	CHR_VI	737	CHR_VI	737					2.69803	2.75887	1.14781	1.48133	1.42569	-0.188182
4	60751	88360	Putative Non-ribosomal peptide synthetase	CHR_VI	735	CHR_VI	735					2.32294	2.78598	1.58991	0.891538	1.18499	2.12951
2	60773	8221	Putative Ankryn repeat protein	CHR_VI	673	CHR_VI	673					1.60717	1.27311	2.14419	1.52964	1.45436	2.52969
5	60810	77893	Putative Acetate transporter	CHR_VI	813	CHR_VI	813		AN7317			-1.18801	-4.86482	-4.77073	-2.58539	-5.12718	-3.60632
1	61055	78043	Putative protein of unknown function	CHR_VI	753	CHR_VI	753		AN4005	NCU01230		-1.28949	-0.512806	-1.03029	-0.946021	-2.31634	-4.17088
2	61066	77783	Putative Glucose-methanol-choline oxidoreductase	CHR_VI	664	CHR_VI	664		AN4006			-1.08432	0.477286	1.56171	0.250769	1.04997	3.08567
1	61097	129378	Putative protein of unknown function	CHR_VI	933	CHR_VI	933		AN7961	NCU05070		-0.923656	-1.07779	-2.32865	-0.532826	-1.39907	-3.64615
2	61293	129558	Putative lipase/esterase	CHR_VI	761	CHR_VI	761		AN1433	NCU00761		0.596071	1.26441	1.92493	0.869155	1.16784	2.27743
1	61496	35773	Putative MFS transporter	CHR_I	829	CHR_I	828			NCU02522		-0.605801	-0.468601	-1.36352	-0.986849	-0.864494	-2.0723
2	61504	35812	Putative FMN-binding split barrel domain protein	CHR_I	786	CHR_I	785		AN0876	NCU00236		0.941951	1.43993	2.56764	1.53345	1.93166	3.46862
1	61526	130653	Putative protein of unknown function	CHR_I	559	CHR_I	558					-1.56975	-1.38249	-1.83915	-1.75832	-2.4442	-2.10305
1	61576	134667	Putative protein of unknown function	CHR_I	550	CHR_I	541		AN0904	NCU06467		-1.19262	-1.2233	-1.78008	-1.74846	-1.46211	-2.17226
2	61593	not found in RUT	Putative protein of unknown function	CHR_I	7	CHR_I	544					-2.8489	-1.88417	1.7466	-2.47093	-3.16279	0.101906
3	61830	80534	Putative protein of unknown function	CHR_I	592	CHR_I	591			NCU05256		1.83451	2.56156	3.41857	1.63652	2.51135	3.5728
2	62153	69465	Putative NAD-dependent malic enzyme MAE1	CHR_VI	503	CHR_VI	503	YKL029C	AN6933	NCU02906		1.24735	0.935961	1.92706	1.08182	0.413269	2.14665
2	62255	68610	Putative Alpha/beta-hydrolase	CHR_VI	364	CHR_VI	364					-0.834151	0.0292593	1.38813	1.08837	1.74046	2.37384
1	62285	69901	Putative Sulfate permease	CHR_VI	527	CHR_VI	527					-0.337771	0.0692682	-1.60111	-0.121102	0.209623	-2.32727
4	62463	126550	Putative FAD/NAD(P)-binding domain monooxygenase	CHR_VI	337	CHR_VI	337					2.09783	1.51603	1.24003	1.914	1.41527	1.27669
1	62488	5378	Putative MFS transporter	CHR_VI	309	CHR_VI	309	YBR008C	AN2675	NCU05580		-1.31478	-1.33255	-1.99085	-1.77159	-1.76551	-2.69131
1	62522	67787	Putative PLAC8 domain protein	CHR_VI	252	CHR_VI	252		AN10907			-0.530077	-1.92429	-2.50208	-0.769815	-1.96107	-2.91998
1	63217	35405	Putative protein of unknown function	CHR_V	1146	CHR_V	1455					0.310244	0.610794	-1.21944	0.0629579	0.525105	-1.95659
2	63240	78933	Putative HET domain protein	CHR_V	1047	CHR_V	1356					0.796754	1.32471	2.20024	0.486934	1.27829	2.40456
2	63290	130028	Putative protein of unknown function	CHR_V	1203	CHR_V	1512					0.565247	0.918423	1.5223	0.199121	0.923235	2.03491
1	63526	81213	Putative protein of unknown function	CHR_VII	479	CHR_VII	479					-1.63321	-2.20615	-2.45115	-1.48442	-1.1392	-3.449
1	63653	61274	Putative Ankryn repeat protein	CHR_VII	560	CHR_VII	560		AN8019	NCU06965		-0.211179	-1.07398	-1.56152	-0.882819	-1.66321	-2.68494
1	63868	81709	Putative protein of unknown function	CHR_VII	536	CHR_VII	536			NCU04214		0.529927	-1.18338	-0.937579	0.343079	-0.937176	-2.5578
1	63981	82265	Putative GPCR receptor	CHR_IV	116	CHR_IV	122					-1.36516	-1.65416	-2.03268	-1.75705	-1.32132	-2.90487
1	64018	42876	GPCR class I Mating type pheromone receptor Ste3-like HPR1	CHR_IV	154	CHR_IV	160	YFL026W	AN2520	NCU05758		-0.989716	-0.561279	-2.08373	-1.07483	-0.504241	-3.18971
1	64066	82566	Putative Acetyltransferase	CHR_IV	285	CHR_IV	291			NCU08231		-0.789334	-1.20953	-1.59908	-0.943131	-1.14908	-2.55087
1	64125	82639	Putative Protein kinase	CHR_IV	199	CHR_IV	205	YDR507C	AN11101	NCU09064		-0.406394	-1.4017	-1.18794	-1.32809	-2.5758	-2.51074
1	64308	82427	Putative protein of unknown function	CHR_IV	277	CHR_IV	283		AN3803	NCU00923		0.409996	-0.00867722	-1.20206	0.578351	-0.0600199	-1.42047
1	64448	82880	Putative protein of unknown function	CHR_VI	1148	CHR_VI	1148		AN10090	NCU04732		-0.756871	-0.62873	-1.69649	-1.01763	-0.671974	-2.21299
1	64869	82946	Putative Cytochrome P450	CHR_VI	1338	CHR_VI	1338					-1.78304	-1.74952	-2.29292	-3.53017	-1.73931	-1.66239
1	64874	131359	Putative MFS transporter	CHR_VI	1197	CHR_VI	1197		AN8095	NCU09640		-0.616352	-1.72002	-3.55274	-0.634202	-1.77211	-2.50671
1	64900	85214	Putative Cytochrome P450	CHR_I	193	CHR_I	186					-0.322698	-0.652376	-1.29715	-0.81634	-0.805603	-2.89008
1	64922	132283	Putative protein of unknown function	CHR_I	97	CHR_I	90					-1.14495	-1.13433	-1.53232	-1.1982	-2.31203	-1.61858
3	64937	85526	Putative Dehydrogenase	CHR_I	175	CHR_I	168		AN1650			2.16557	3.52532	4.64693	1.79303	2.19455	4.70974
2	65039	85470	Putative Sexual development protein LsdA	CHR_I	46	CHR_I	39		AN2330			-0.939372	0.719062	2.71935	-0.569843	-0.035818	2.98067
1	65055	132225	Putative Fatty acid desaturase	CHR_I	152	CHR_I	145		AN4592	NCU02408		-1.21063	-2.12931	-2.48624	-1.96695	-2.12804	-2.24518
2	65106	85231	Putative Hydrolase	CHR_I	149	CHR_I	142					1.72274	2.24316	3.29385	0.529484	1.23882	1.78846
3	65137	85417	Putative Glycoside hydrolase family 64	CHR_I	196	CHR_I	189					-0.0515879	3.03663	4.04689	2.06193	1.66701	4.88648
2	65141	85229	Putative Cytochrome P450	CHR_I	188	CHR_I	181					0.834193	1.64399	2.22712	0.355165	1.0982	1.84193
1	65162	142298	Putative Glycoside hydrolase family 18 CHI18-rel1	CHR_I	142	CHR_I	135			NCU12033		-1.22894	-0.490362	-2.70506	-1.69082	-1.31131	-3.18974
2	65380	83445	Putative Glycoside hydrolase family 47	CHR_II	612	CHR_II	612			NCU05836		0.812609	1.31926	2.11971	0.552227	1.31551	1.79501
1	65483	112797	Putative Cu/Zn superoxide dismutase	CHR_II	708	CHR_II	708		AN1131	NCU03013		-1.05945	-1.29192	-1.71626	-1.36302	-1.24384	-2.52087
1	65522	142028	Putative protein of unknown function	CHR_II	690	CHR_II	690					-0.511533	-0.75266	-2.09066	-0.134702	-0.244128	-2.64721
5	65711	84514	Putative S-adenosylmethionine-dependent methyltransferase	CHR_IV	785	CHR_IV	795		AN5415	NCU10490		-1.82142	-2.73542	-2.92911	-2.59836	-3.28151	-3.4725
1	65741	84403	Putative Tryptophanyl-tRNA synthetase	CHR_IV	936	CHR_IV	946		AN0964	NCU11172		-1.21709	-1.20698	-1.79893	-0.962343	-1.01846	-2.48114
2	65925	10296	Putative Cytidine deaminase	CHR_IV	907	CHR_IV	917					1.35673	2.10591	2.34916	1.31438	1.21428	1.90088
1	65965	101335	Putative Phosphoethanolamine N-methyltransferase	CHR_IV	784	CHR_IV	794			NCU02648		-0.361895	-0.532773	-1.37096	-0.735964	-0.730578	-2.19334
4	66041	142123	Putative Glycoside hydrolase family 18 CHI18-18	CHR_IV	860	CHR_IV	870					2.06089	2.85569	1.67975	0.883292	1.75024	1.09548
4	66228	132413	Putative protein of unknown function	CHR_III	844	CHR_III	846					2.19491	3.23454	2.93468	1.25931	2.10918	1.95106
3	66370	86237	Putative Ribonuclease H-like	CHR_III	921	CHR_III	923					2.72123	3.85319	5.27669	2.3042	2.90265	4.33318
1	66592	86680	Putative Fumarylacetoacetate hydrolase	CHR_IV	1049	CHR_IV	1059		AN12441	NCU08018		-0.343653	-0.581573	-0.81425	-0.693937	-0.222846	-2.61375
1	66614	86623	Putative Epoxide hydrolase	CHR_IV	1141	CHR_IV	1151	YNR064C				-0.164281	-0.590956	-1.0126	-0.316479	-0.792611	-2.19535
2	66616	132735	Putative Acid phosphatase	CHR_IV	1144	CHR_IV	1154		AN9186			0.378489	0.59557	1.50241	0.192659	0.582898	2.31605
2	66662	11053	Putative Enolase C-terminal domain protein	CHR_IV	1062	CHR_IV	1072					0.992322	2.16407	3.39364	0.822209	1.8812	3.10474
2	66689	86820	Putative Adenine deaminase/adenosine deaminase	CHR_IV	1098	CHR_IV	1108					0.987439	1.21605	1.99804	0.896696	1.51461	2.10996
2	66751	86496	Putative Dehydrogenase	CHR_IV	1092	CHR_IV	1102		AN8299			0.835627	1.73608	2.5473	1.51642	2.42111	2.84321
3	66766	86818	Putative Nitrilase	CHR_IV	1131	CHR_IV	1141					2.1107	2.85062	3.90582	1.32109	1.99634	2.92844
5	66788	60383	Putative protein of unknown function	CHR_IV	1000	CHR_IV	1010			NCU01071		-1.48416	-3.91309	-4.31065	-3.06624	-3.5636	-4.88544
1	66819	86271	Putative Amino acid transporter	CHR_IV	1035	CHR_IV	1045					-1.49819	-1.14606	-2.58958	-1.74239	-1.26707	-4.25096
2	66854	37832	Putative MFS monocarboxylate transporter	CHR_IV	1121	CHR_IV	1131					0.300044	0.787408	2.20167	1.04091	0.0870961	2.33936
5	66935	132831	Putative Phosphatidylserine decarboxylase	CHR_IV	673	CHR_IV	684					-0.467709	-1.96473	-2.92511	-1.74402	-2.99967	-4.96891
4	66999	87214	Putative Acetyl-CoA synthetase	CHR_IV	721	CHR_IV	732		AN5272			3.712	5.15366	3.80584	0.128249	1.08566	1.58787
1	67024	86949	Putative protein of unknown function	CHR_IV	662	CHR_IV	673		AN6116	NCU00321		-1.17713	-1.65711	-2.531	-1.7508	-1.67263	-3.67481
1	67084	132812	Putative protein of unknown function	CHR_IV	692	CHR_IV	703		AN8146			-0.47597	-0.534642	-1.62451	-1.03573	-1.01821	-2.88974
1	67377	87378	Putative Cytochrome P450	CHR_VII	834	CHR_VII	834					-1.46619	-1.56167	-2.52009	-1.55242	-1.19011	-3.60996
3	67541	79592	Putative MFS transporter	CHR_I	889	CHR_VII	841	YJR160C	AN7344	NCU08858		2.20991	3.27185	4.70308	1.01454	2.32092	3.89772
1	67562	91910	Putative Plasma membrane high-affinity zinc transporter ZRT1	CHR_I	844	CHR_I	843	YGL255W	AN8337	NCU07621		-0.287392	-0.555632	-1.6154	-0.445755	-0.854277	-2.47252
1	67738	130265	Putative Terpenoid synthase	CHR_I	875				AN2580			0.163292	0.185612	-1.07196	0.410537	0.921796	-1.6574
1	67795	130333	Putative Ankryn repeat protein	CHR_I	946	CHR_VII	1069		AN5168	NCU05316		-1.31671	-0.832762	-0.0580048	-1.63893	-2.15583	-1.24959
2	68028	58189	Putative protein of unknown function	CHR_VI	1350	CHR_VI	1350					1.32694	1.99887	3.25464	1.5236	1.73796	3.28522
1	68347	133349	Putative Glycoside hydrolase family 18 CHI18-16	CHR_II	871	CHR_II	871					-1.82343	-0.907449	-3.18329	-1.26953	-0.948486	-3.03861
5	68371	88316	Putative Protein kinase domain protein	CHR_II	872	CHR_II	872					-1.46924	-4.12715	-3.82792	-2.2864	-3.08593	-5.65163
5	68574	90011	Putative protein of unknown function	CHR_VI	200	CHR_VI	200		AN3528			-0.938294	-3.27395	-3.10571	-1.89952	-3.65803	-2.42161
2	68588	89955	Putative Oxidoreductase	CHR_VI	162	CHR_VI	162		AN8634			-0.352049	-0.676649	1.02615	-0.483383	-0.482146	1.98986
2	68831	133603	Putative Methionine permease related to S. cerevisiae Mup3p	CHR_VI	1056	CHR_VI	1056	YHL036W	AN2560			0.460996	0.990527	2.30287	0.716475	0.85373	2.85701
1	69066	89627	Putative Apha/beta hydrolase	CHR_VI	1635	CHR_VI	1635		AN7233			-1.20235	-2.38337	-3.33928	-0.732782	-1.72327	-3.28704
2	69115	89490	Putative Dienelactone hydrolase	CHR_VI	1627	CHR_VI	1627		AN0234	NCU02124		0.0814719	-0.364043	0.816583	-0.24109	-0.129666	2.6967
2	69171	89512	Putative Zinc alcohol dehydrogenase	CHR_VI	1629	CHR_VI	1629		AN10947	NCU04940		1.43546	1.65264	2.83523	1.09695	0.816886	2.75583
5	69181	93518	Putative protein of unknown function	CHR_VI	1695	CHR_VI	1695					0.0690349	-3.21644	-7.53523	-1.9785	-7.72246	-6.72957
3	69276	93498	Glycoside hydrolase family 30 XYN6	CHR_VI	1692	CHR_VI	1692					2.22515	3.75151	4.38675	0.856284	1.96197	2.89512
2	69479	90737	Putative protein of unknown function	CHR_II	965	CHR_II	965					0.355537	0.869365	2.28527	0.207827	0.670626	1.94878
1	69483	12453	Putative protein of unknown function	CHR_II	1008	CHR_II	1008					-0.482524	-0.627341	-2.17285	-0.807889	-0.514709	-3.15458
2	69529	134184	Putative Alpha-ketoglutarate-dependent taurine dioxygenase	CHR_II	1004	CHR_II	1004		AN4111	NCU07819		0.896863	1.63326	2.63886	1.19836	2.27629	2.70412
1	69555	90953	Putative scytalidopepsin B	CHR_II	1006	CHR_II	1006					0.188304	-0.165592	-1.74411	-0.425381	-0.953577	-3.34621
2	69563	12458	Putative MFS transporter	CHR_II	1003	CHR_II	1003		AN4109	NCU07820		1.29574	1.5747	2.38919	3.43124	1.85503	4.55205
3	69569	134211	Putative protein of unknown function	CHR_II	975	CHR_II	975					2.19922	2.76497	4.23649	1.06698	1.38866	3.38096
5	69625	134273	Putative Glyoxylase	CHR_II	920	CHR_II	920		AN7070			-0.121556	-2.40577	-4.33719	-2.8759	-2.60125	-3.44437
3	69648	90736	Putative Monooxygenase	CHR_II	1018	CHR_II	1018					2.17215	2.75549	3.33294	1.9388	2.74945	3.37612
5	69650	90855	Putative FAD binding protein	CHR_II	915	CHR_II	915		AN7075			-0.335749	-2.4914	-4.71212	-2.80523	-2.67435	-3.9268
5	69652	90939	Putative Flavin-dependent halogenase O-methyltransferase bifunctional protein	CHR_II	921	CHR_II	921		AN12288			-0.196559	-2.34119	-5.05857	-3.15474	-3.22645	-4.37944
1	69692	91092	Putative Quinoprotein amine dehydrogenase	CHR_III	997	CHR_III	995			NCU05626		-0.505053	-0.70551	-0.880317	-1.92356	-2.75219	-2.69565
2	69696	91083	Putative Monooxygenase	CHR_III	1039	CHR_III	1037		AN12294			1.04392	1.31327	1.97856	1.33729	1.69147	2.8009
5	69742	134355	Putative Esterase	CHR_III	1063	CHR_III	1061		AN7130			-3.10279	-5.68284	-10.3568	-4.27109	-7.18548	-7.80893
2	69834	91130	Putative MFS transporter	CHR_III	1065	CHR_III	1063		AN10487			-0.225137	-0.22075	1.25502	-0.126845	0.131478	2.27782
3	69868	91596	Putative Glycosyltransferase family 15	CHR_VI	36	CHR_VI	36					2.19909	3.16038	3.94289	1.95425	2.36566	3.41107
2	69870	134461	Putative Phenol 2-monooxygenase.	CHR_VI	27	CHR_VI	27					1.25836	1.01258	1.34234	1.31811	2.05172	2.64028
2	69901	91488	Putative MFS transporter	CHR_VI	2	CHR_VI	2					-0.118217	0.171238	2.89761	-0.670599	0.699313	5.23719
1	69904	12750	Putative GPCR PTH11 type receptor	CHR_VI	66	CHR_VI	66		AN8951	NCU08718		-0.983203	-1.30252	-1.97542	-1.14241	-1.37337	-2.17236
3	69944	134448	Putative Glycoside hydrolase family 31	CHR_VI	15	CHR_VI	15		AN7505			2.54694	3.69958	5.08695	1.70944	2.71527	4.09176
2	69956	91635	Putative Alcohol dehydrogenase	CHR_VI	60	CHR_VI	60		AN8628			1.5804	0.288679	1.89921	1.48488	-0.053865	2.98421
3	69957	91594	Putative MFS sugar transporter (D-Xylose)	CHR_VI	16	CHR_VI	16					3.31344	5.23698	7.10176	2.2757	3.98817	5.92752
1	70021	134377	Putative Carbohydrate Esterase family 3	CHR_V	1285	CHR_V	1594		AN4573	NCU04526		-0.344148	-0.102787	-1.72724	-1.12628	-0.558038	-2.65948
2	70108	134530	Putative MFS transporter	CHR_IV	28	CHR_IV	29					0.192437	0.623489	1.20517	0.324834	0.89449	2.10884
1	70319	92489	Putative MFS transporter	CHR_V	1330	CHR_V	1639		AN10207			-0.419306	-0.948114	-2.05434	-1.99497	-0.972346	-2.43472
1	70500	13068	Putative protein of unknown function	CHR_I	426	CHR_I	417					-0.567367	-1.75981	-1.33501	-1.01861	-1.98886	-2.43319
5	70803	93070	Putative Bifunctional catalase / peroxidase	CHR_VI	69	CHR_VI	69					-2.1478	-2.4443	-4.42301	-1.87655	-3.21043	-3.82097
2	70830	55710	Putative MFS transporter	CHR_VI	80	CHR_VI	80		AN5329			0.269856	0.330398	1.48636	0.473896	0.909772	2.94862
1	70842	139543	Putative Cytochrome P450	CHR_III	983	CHR_III	981		AN6101			-0.704742	-1.34588	-2.15861	-0.968615	-1.21107	-3.74347
1	70845	93142	Putative Glycoside hydrolase family 55	CHR_III	992	CHR_III	990			NCU05105		-0.904018	-0.823593	-1.21464	-1.43995	-0.947564	-2.12136
1	70907	121362	Putative Ankryn repeat protein	CHR_I	249	CHR_I	242					-1.31394	-1.71307	-2.34143	-1.46036	-1.30702	-3.27332
1	70919	93277	Putative Guanyl-specific ribonuclease	CHR_I	245	CHR_I	238		AN1723	NCU01045_1		-0.524807	-1.14567	-3.50181	-1.24568	-1.94087	-3.29874
4	70933	93333	Putative MFS transporter	CHR_V	1350	CHR_V	1661		AN1110			1.89697	2.14129	2.01686	1.11144	1.89372	1.22397
3	70934	93341	Putative Oligopeptide transporter	CHR_V	1354	CHR_V	1666	YPR194C		NCU11987		0.700528	1.90292	3.61211	0.197339	1.22606	5.07847
2	70956	93326	Putative Cytochrome P450	CHR_V	1346	CHR_V	1657		AN7772			0.957285	1.84143	2.44393	1.12251	2.43181	3.28646
3	70967	133932	Putative GPCR PTH11 type receptor	CHR_III	1095	CHR_III	1093		AN6419	NCU06328		3.12545	3.22056	3.71119	2.63683	3.12509	3.2282
1	70972	90255	Putative MFS transporter	CHR_III	1092	CHR_III	1090					-0.15272	-1.6126	-2.2874	-1.30933	-3.59671	-2.75751
4	70973	90258	Putative GCN5-related N-acetyltransferase	CHR_III	1097	CHR_III	1095					2.53591	2.1881	2.46216	3.02277	3.09594	2.73947
4	70984	90351	Putative Cytochrome P450	CHR_III	1094	CHR_III	1092			NCU11725		2.72576	2.77038	2.64874	2.35857	2.62635	2.02871
3	70998	90069	Putative Amino acid transporter	CHR_III	1096	CHR_III	1094					2.85977	3.07009	3.79939	2.47181	3.25896	3.74175
2	71103	93526	Putative Dynamin GTPase	CHR_III	964	CHR_III	966		AN1309			-0.399555	0.243923	1.66081	0.0884918	0.74291	3.03651
1	71394	69609	Putative Glycoside hydrolase family 79	CHR_III	56	CHR_III	58					0.755787	0.318014	-2.09033	0.0118526	-0.208048	-2.94581
2	71399	70043	Putative Glycoside hydrolase family 16	CHR_III	30	CHR_III	32					0.315823	-0.535703	0.650618	0.665705	-0.23319	2.08937
1	72086	86286	Putative Zn-dependent exopeptidase	CHR_IV	1151	CHR_IV	1161		AN10986			-0.568662	-1.90855	-2.5637	-1.21423	-2.56309	-2.9731
1	72091	92948	Putative protein of unknown function	CHR_V	376	CHR_V	376					-1.07115	-1.33243	-1.99154	-1.31287	-1.38665	-2.53707
2	72339	79622	Putative Glycoside hydrolase family 18 CHI18-9	CHR_I	976	CHR_VII	811		AN0509	NCU04482		0.150957	1.07638	2.22441	0.0745303	0.961887	3.3264
2	72526	90302	Glycoside hydrolase family 67 GLR1	CHR_III	738	CHR_III	740		AN9286	NCU07351		1.5229	2.11371	2.35822	0.942409	1.52906	2.09166
3	72567	122470	Glycoside hydrolase family 6 CBH2/CEL6A	CHR_II	4	CHR_II	4		AN1273	NCU09680		2.37066	4.01973	5.22945	1.18706	2.4525	4.3798
2	72581	96684	Putative protein of unknown function	CHR_II	54	CHR_II	54			NCU07978		1.91366	1.93353	2.5412	1.45902	1.31676	2.42265
2	72704	39277	Glycoside hydrolase family 27 AGL3	CHR_III	1064	CHR_III	1062					0.502688	1.39422	2.76077	0.245984	0.970413	4.21902
2	72780	92122	Putative bZIP transcription factor	CHR_VI	976	CHR_VI	976					-0.608729	-0.274975	1.37075	-0.532903	-0.468333	2.01516
3	73005	74991	Putative Glycoside hydrolase family 79	CHR_VII	1765	CHR_I	1255					-0.238922	3.16024	3.85838	1.03924	1.40955	3.41899
1	73048	74823	Putative protein of unknown function	CHR_VII	1574	CHR_I	1064		AN3998			-0.936812	-1.32745	-1.6024	-1.75085	-1.78874	-2.09701
2	73250	76904	Putative Urea transporter	CHR_VII	185	CHR_VII	185					0.190087	-0.0865318	1.24048	3.69884	3.51867	4.91839
2	73344	77832	Putative Cytochrome P450	CHR_VI	736	CHR_VI	736					2.26991	2.70925	2.49804	-0.409414	0.0379011	2.3284
2	73632	139631	Carbohydrate esterase family 5 AXE1	CHR_III	538	CHR_III	540					1.48972	1.93812	2.87515	1.23307	1.38419	2.80063
3	73638	121449	hydrolase CIP1	CHR_III	537	CHR_III	539					2.61281	3.75974	5.02416	1.87038	2.62193	4.45181
3	73643	139633	Auxiliary Activity family 9 EGL4/CEL61A (former Glycoside hydrolase family 61)	CHR_III	536	CHR_III	538					1.43982	2.73301	3.76708	1.20888	1.97473	3.71839
2	73678	135283	Putative Calnexin CNE1	CHR_III	507	CHR_III	509	YAL058W	AN3592	NCU09265		0.846873	1.3591	2.17018	0.530593	1.16491	2.24297
2	73792	135338	Putative Zn(2)Cys6 transcription factor	CHR_III	411	CHR_III	413		AN9373	NCU03931	TF	0.369195	0.722519	1.3927	0.352452	0.50428	2.11389
1	73897	94189	Putative chymotrypsin	CHR_III	323	CHR_III	325		AN2366			-0.15753	0.18314	-0.847013	0.03985	0.03874	-2.10496
1	74156	135507	Putative pepsin	CHR_III	80	CHR_III	82					-1.7828	-2.5139	-3.18188	-1.28657	-1.44384	-2.19506
1	74194	121678	D-mannitol 2-dehydrogenase LXR1	CHR_III	36	CHR_III	38		AN7590	NCU09041		-0.261523	-2.35665	-1.25304	0.096301	-1.84934	-0.967694
3	74223	38418	Glycoside hydrolase family 11 XYN1	CHR_I	408	CHR_III	1					3.37467	3.62211	5.05684	2.30666	2.41035	3.87234
5	74228	26391	Putative Bifunctional D12/D15 fatty acid desaturase	CHR_I	398	CHR_I	391		AN7204	NCU09497		-2.29124	-2.72688	-4.05919	-2.61902	-2.78227	-4.94361
5	74282	124811	Putative Cell wall protein QID74	CHR_I	304	CHR_I	297					-1.87176	-3.71074	-4.80233	-0.169743	-1.22158	-6.46256
1	74580	104193	Putative protein of unknown function	CHR_V	416	CHR_V	416			NCU03153		-1.09974	-1.53403	-1.57766	-1.36369	-1.11376	-2.04171
2	75380	136222	Putative MFS transporter	CHR_II	310	CHR_II	310					1.50633	2.08464	2.59448	0.708805	1.48725	2.13167
1	75529	107817	Putative Deoxyuridine 5'-triphosphate nucleotidohydrolase	CHR_II	474	CHR_II	474	YBR252W	AN0271	NCU10893		-0.804141	-1.16548	-1.74289	-0.717253	-0.790963	-2.13566
1	76065	71162	Putative Auxiliary Activity Family 11 (former GH61)	CHR_VII	1224	CHR_V	658					-0.889364	-0.414883	-2.49992	-1.15993	-0.987757	-3.72204
1	76151	72094	Putative Glycosyltransferase family 31	CHR_VII	1314	CHR_V	568			NCU07762		-0.826743	-3.69295	-1.23635	-3.3967	-3.9739	-1.47432
1	76155	107629	Putative Acid phosphatase	CHR_VII	1317	CHR_V	565		AN4055	NCU03404		-1.43911	-1.6261	-2.32008	-1.55444	-1.35496	-2.35296
3	76210	118070	Glycoside hydrolase family 62 ABF2	CHR_VII	1806	CHR_I	1296		AN7908			2.88995	4.85493	6.64698	2.43257	4.02423	5.95838
4	76227	74305	Glycoside hydrolase family 3 CEL3E	CHR_VII	1782	CHR_I	1272					1.7545	2.13834	2.3414	1.41	2.07868	1.52689
2	76360	108533	Putative protein of unknown function	CHR_VII	1617	CHR_I	1107					1.25024	1.87822	2.79388	0.903647	1.60362	2.47204
1	76590	136533	Putative Zn(2)Cys6 transcriptional regulatory protein PRO1	CHR_VII	1401	CHR_I	891		AN5170	NCU07392	TF	-0.760659	-0.845967	-1.62313	-1.17632	-0.943512	-2.01989
5	76601	92348	Putative Sulfite oxidase	CHR_VII	1389	CHR_IV	384			NCU04474		-1.24497	-4.4656	-3.30933	-2.4516	-4.9443	-3.15603
2	76641	104814	Putative MFS transporter	CHR_IV	350	CHR_IV	356		AN7936	NCU00875		0.656873	0.956853	2.02576	0.522599	1.05508	2.82918
4	76672	136547	Glycoside hydrolase family 3 BGL1 / CEL3A (N. crassa, bgl2)	CHR_V	29	CHR_V	29					0.960846	2.31786	1.23583	-0.684678	0.200657	-0.285302
2	76722	136573	Putative Flavohaemoglobin	CHR_V	125	CHR_V	125	YGR234W	AN7169	NCU02096		1.53881	1.92807	2.51904	1.13212	1.77652	2.84444
1	76852	97525	Putative Glycoside hydrolase family 2	CHR_V	265	CHR_V	265		AN2395	NCU00985		1.06431	1.13825	-0.801358	-0.848588	-0.449689	-3.73569
1	76995	98085	Putative protein of unknown function	CHR_VII	372	CHR_VII	372		AN8526			-2.3885	-3.12665	-2.91723	-2.09119	-2.68164	-2.70029
1	77283	140893	Putative Glycosyltransferase family 2	CHR_VII	58	CHR_VII	58					-0.969998	-1.65806	-2.27947	-1.34382	-1.85948	-2.8565
1	77284	97721	Putative Glycoside hydrolase family 12	CHR_VII	57	CHR_VII	57			NCU08227_1		-1.24946	-1.95117	-2.47284	-1.19514	-1.81747	-2.96705
1	77299	24455	Putative Glycoside hydrolase family 2	CHR_VII	40	CHR_VII	40		AN11680	NCU09042		-0.808861	-0.86506	-1.72704	-1.33407	-1.18942	-2.54944
1	77512	98460	Putative Cytochrome P450 protein	CHR_VI	701	CHR_VI	701		AN8004	NCU05006		-1.22691	-1.8097	-2.13754	-1.62742	-1.80742	-2.24925
4	77513	98455	Fungal transcription factor activator of cellulase ACE3	CHR_VI	705	CHR_VI	705				TF	1.66574	2.46714	2.25195	0.962673	1.48765	1.01671
1	77547	141126	Putative Glycosyltransferase family 1	CHR_VI	744	CHR_VI	744		AN6433			0.364294	-0.155697	-1.52836	-0.324597	-0.731749	-2.39052
2	78072	111527	Putative Carbon nitrogen ligase	CHR_I	554	CHR_I	553					1.44857	1.68957	2.66783	0.688859	1.07622	3.88497
1	78462	23523	Putative L-carnitine dehydratase	CHR_VI	291	CHR_VI	291		AN3895	NCU00052		-0.0551535	-2.18639	-2.05553	-0.798071	-1.32439	-1.51877
3	79202	137795	Putative MFS permease	CHR_IV	117	CHR_IV	123		AN7240			2.86795	3.37163	3.50296	2.09386	2.79584	3.39112
1	79671	112537	Putative Carbohydrate Esterase family 9	CHR_VI	1157	CHR_VI	1157		AN1428	NCU04725		-1.49947	-2.13931	-2.19184	-1.8507	-2.06635	-1.98877
1	80019	112810	Putative NAD(P)-binding Rossmann-fold domain protein	CHR_II	720	CHR_II	720		AN5653			-1.06744	-1.52844	-2.17511	-1.89734	-1.767	-3.52684
5	80026	25663	Putative MFS transporter	CHR_II	726	CHR_II	726			NCU07017		-1.66051	-2.47316	-4.21867	-2.60575	-2.61632	-4.55466
2	80056	101244	Putative RNA-3'-phosphate cyclase	CHR_II	759	CHR_II	759		AN7762	NCU00604		0.295233	0.985398	1.3687	0.305301	0.559799	2.49872
3	80086	142164	Putative MFS peptide transporter	CHR_IV	953	CHR_IV	963	YKR093W	AN8903	NCU08738		4.57591	4.53972	7.41497	4.28996	4.57504	6.44393
3	80240	101346	Glycoside hydrolase family 35 BGA1	CHR_IV	794	CHR_IV	804		AN0756	NCU00642		1.67608	2.8228	3.4241	1.1817	2.2722	2.99905
1	80335	113881	Putative NAD(P)-binding Rossmann-fold domain protein	CHR_III	927	CHR_III	929					-1.03347	-1.9074	-1.99552	-0.340866	-0.909917	-2.15429
1	80340	124397	Putative Putative Alpha-1,6-mannosyltransferase (GT32) HOC1	CHR_III	912	CHR_III	914					-0.00184078	0.904392	-0.23949	-0.684747	0.216056	-2.13264
1	80528	132580	Putative component of the Rix1 complex and pre-replicative complexes IPI3	CHR_IV	1004	CHR_IV	1014	YNL182C	AN12438	NCU00560		-1.13789	-1.47639	-1.98566	-1.48764	-1.52401	-2.4272
5	80654	26117	Putative Glycosyltransferase family 1	CHR_IV	1128	CHR_IV	1138		AN1607	NCU07473		-1.23451	-3.24442	-3.26601	-2.19129	-3.23155	-2.58577
2	80659	114133	Putative Alcohol oxidase	CHR_IV	1137	CHR_IV	1147		AN0567	NCU01853		-0.192236	0.888759	2.52625	0.232084	1.28769	2.6715
1	80863	102774	Putative MFS transporter	CHR_VII	851	CHR_VII	851		AN1427	NCU09771		-1.41218	-0.996079	-2.22097	-1.75371	-1.03835	-2.45133
1	80973	142607	Putative ABC PDR-type transporter	CHR_VII	758	CHR_VII	758					0.975639	0.266203	-0.600892	0.522146	-0.696778	-1.81331
1	80980	102903	Putative Peptidyl arginine deaminase	CHR_VII	751	CHR_VII	751					-0.851114	-1.7282	-2.02618	-1.66948	-2.44651	-3.15824
5	81082	141480	Putative Aquaporin	CHR_I	920	CHR_VII	3					-2.07915	-2.21483	-3.57176	-3.43134	-2.19527	-3.73999
1	81122	99510	Putative protein of unknown function	CHR_I	957	CHR_VII	14					-1.34937	-2.26508	-2.11695	-2.03517	-2.54505	-2.80698
2	81148	26328	Putative Aflatoxin B1 aldehyde reductase member 2	CHR_VI	1473	CHR_VI	1473		AN0675	NCU07240		1.30038	1.50394	1.98427	1.20938	1.2399	2.00507
1	81149	43312	Putative F-box protein	CHR_VI	1471	CHR_VI	1471		AN10347			-0.669029	-0.901514	-1.34818	-1.06018	-1.05321	-2.05192
5	81383	142712	GPCR class VI RGS type receptor RgsA	CHR_II	845	CHR_II	845		AN7795	NCU09883		-1.83776	-2.23523	-2.93497	-2.37099	-2.42739	-3.65296
2	81586	124902	Putative protein of unknown function	CHR_VI	1026	CHR_VI	1026		AN6423	NCU02329		-0.68104	-1.72056	0.351884	-0.517337	-1.05091	2.08718
5	81964	90904	Putative Polyketide synthase	CHR_II	919	CHR_II	919					-0.262351	-2.18204	-4.1851	-3.30333	-2.90245	-2.9092
2	82068	104376	Putative Stress response protein	CHR_III	1049	CHR_III	1047		AN7165			0.308805	0.315282	1.61927	0.0586992	0.393623	2.11251
2	82227	125268	Glycoside hydrolase family 3 CEL3C	CHR_IV	42	CHR_IV	43					1.55881	2.1096	2.23971	0.684577	1.18838	1.91219
1	82235	104546	Putative Glycoside hydrolase family 31	CHR_IV	46	CHR_IV	47		AN8953	NCU04674		-0.0131743	0.0792573	-1.48192	-0.877778	-0.454695	-2.40686
2	82633	103899	Putative Glycoside hydrolase family 72	CHR_III	1080	CHR_III	1078		AN3730	NCU08909		1.13032	1.31351	1.8885	0.888943	0.982352	2.09538
2	102454	4529	Putative protein of unknown function	CHR_III	587	CHR_III	589					0.886806	0.345383	1.23192	1.40748	1.4642	2.05064
3	102499	93861	Putative Zn(2)Cys6 transcription factor YPR1	CHR_III	540	CHR_III	542		AN7896	NCU04866	TF	2.13318	2.06166	3.20192	1.43609	1.67071	3.98062
1	102775	43558	Putative protein of unknown function	CHR_III	274	CHR_III	276					-1.70168	-1.89688	-3.67872	-0.846282	-0.492416	-2.20936
1	102820	68144	Putative multicopper oxidase (laccase) FET3	CHR_III	229	CHR_III	231	YMR058W		NCU03498		-0.776316	-0.796859	-2.1857	-1.60233	-0.834162	-3.71496
3	102904	4983	Putative protein of unknown function	CHR_III	145	CHR_III	147					3.4517	4.0808	4.50403	2.92124	3.02989	3.49651
1	102908	126155	Putative protein of unknown function	CHR_III	141	CHR_III	143			NCU01063		-1.07965	-1.61333	-2.19605	-1.45608	-1.35831	-2.72306
2	102933	67788	Putative protein of unknown function	CHR_III	116	CHR_III	118					1.01115	1.21139	2.14745	0.810351	1.003	3.03688
1	102960	69800	Putative protein of unknown function	CHR_III	89	CHR_III	91					-0.403661	-0.204735	-1.06523	-0.608184	-0.0644293	-2.03275
4	102966	68976	Putative DUF1349 family protein	CHR_III	83	CHR_III	85					1.62397	2.00752	1.62795	0.976748	1.32285	0.834501
1	102999	69186	Putative protein of unknown function	CHR_III	50	CHR_III	52			NCU04417		-0.473318	-0.623289	-1.70498	-1.75379	-1.80177	-3.12449
3	103012	32112	Putative Oxidoreductase	CHR_III	37	CHR_III	39		AN4108			1.91361	2.9893	4.29629	1.3801	2.14416	3.98307
1	103015	69133	Putative NADH-flavin oxidoreductase/NADH oxidase	CHR_III	34	CHR_III	36		AN5228			-0.942534	-2.15859	-2.09541	-2.18037	-1.69953	-0.261349
1	103033	68025	Putative Polysaccharide lyase family 7	CHR_III	15	CHR_III	17					-0.807051	-1.27108	-2.68961	-0.51899	-0.452735	-2.16094
2	103039	69100	Putative Peptidase S41	CHR_III	8	CHR_III	10					1.44023	1.99862	2.59365	0.700481	1.2037	2.35727
2	103041	67663	Putative NADH-quinone oxidoreductase Pst2	CHR_III	6	CHR_III	8					1.81106	2.51188	3.43609	1.1248	1.78323	3.17134
2	103048	88912	Putative protein of unknown function	CHR_I	407	CHR_I	400					1.53329	1.86718	2.98958	1.71302	2.05264	2.79602
3	103049	133383	Putative Glycoside hydrolase family 28	CHR_I	406	CHR_I	399	YJR153W	AN8327	NCU02369		2.48041	4.17019	6.05305	1.71265	3.19331	5.19935
5	103061	43062	Putative protein of unknown function	CHR_I	393	CHR_I	386					-5.48461	-5.54819	-4.80811	-5.07532	-5.58371	-5.12094
5	103062	88746	Putative Alpha/beta-hydrolase	CHR_I	392	CHR_I	385					-3.74409	-5.0522	-4.42681	-4.56183	-4.57902	-4.52842
2	103065	88966	Putative HET domain protein	CHR_I	389	CHR_I	382		AN5504	NCU07115		1.33026	2.14108	2.08021	0.481554	0.957331	1.72684
2	103073	88795	Putative protein of unknown function	CHR_I	381	CHR_I	374					1.21239	1.76982	1.76639	1.42886	1.94585	2.56794
5	103112	40207	Putative protein of unknown function	CHR_I	343	CHR_I	336					-1.33203	-2.02184	-2.82546	-2.12141	-3.00826	-3.84083
2	103136	133470	Putative Glycolate oxidase	CHR_I	319	CHR_I	312		AN7055			0.716849	0.997412	1.76542	0.799996	1.28987	2.9229
5	103179	88755	Putative MFS transporter	CHR_I	277	CHR_I	270					-2.8075	-3.94879	-6.04118	-4.09556	-4.27956	-6.69003
1	103189	51011	Putative HET domain protein	CHR_I	265	CHR_I	258					-1.1871	-2.12473	-1.63874	-1.35218	-2.15263	-2.11428
1	103275	41630	Putative Transcription factor AZF1	CHR_IV	508	CHR_IV	519	YOR113W	AN6503	NCU04179	TF	-0.973228	-1.2111	-1.8504	-1.22084	-1.35492	-2.33578
3	103395	43176	Putative ATPase	CHR_IV	393	CHR_IV	404		AN7091	NCU09856		1.3055	2.57775	3.72959	1.83369	1.4582	3.80381
5	103458	13308	Putative Glycoside hydrolase family 25	CHR_IV & CHR_V	109 & 409	CHR_IV & CHR_V	114 & 409		AN8969	NCU00701		-2.19273	-3.38741	-4.39168	-2.74737	-4.01698	-3.84542
2	103671	32777	Putative protein of unknown function	CHR_V	585	CHR_V	894					0.323567	0.132136	1.46222	0.245474	-0.0396265	2.10883
1	103695	32757	Putative protein of unknown function	CHR_V	606	CHR_V	915					-1.63414	-2.3745	-2.62263	-0.51715	-0.982962	-2.19789
1	103774	126905	Putative protein of unknown function	CHR_V	679	CHR_V	988					-0.331311	-0.437654	-1.14546	0.323021	-0.152683	-1.8123
3	103900	71448	Putative Phosphotransferase	CHR_V	783	CHR_V	1092					2.17963	3.54142	4.52749	2.02259	2.90176	4.56431
2	104050	128000	Putative protein of unknown function	CHR_II	5	CHR_II	5					1.1179	2.66737	3.51433	0.932044	1.74161	2.06564
3	104059	73443	Putative Short chain dehydrogenase/reductase	CHR_II	14	CHR_II	14		AN8324			2.31525	2.76356	3.65262	1.87852	2.52804	2.95287
1	104061	33640	Putative Transcription factor	CHR_II	16	CHR_II	16				TF	-1.06564	-1.32984	-1.59248	-0.722357	-0.531834	-2.36185
3	104071	73059	Putative protein of unknown function	CHR_II	26	CHR_II	26					1.73795	2.14214	3.55344	1.00721	2.50386	4.01441
3	104072	33630	Xylose permease XLT1 / lat-1	CHR_II	27	CHR_II	27	YFL040W	AN9173	NCU02188		1.48622	2.50538	3.91177	1.49887	2.84305	4.02071
2	104073	127977	Putative Aspartate racemase	CHR_II	28	CHR_II	28					1.51239	2.18816	2.99672	1.10378	1.58539	2.9348
2	104077	6684	Putative Amino acid transporter PotE	CHR_II	32	CHR_II	32					0.794489	1.06246	1.9017	0.98182	1.4863	2.35018
2	104081	73303	Putative Flavin dependant oxidoreductase	CHR_II	36	CHR_II	36					-2.05587	1.26732	2.87802	-0.771805	1.2722	3.92777
1	104168	6594	Putative protein of unknown function	CHR_II	122	CHR_II	122		AN3165			-1.26975	-1.22902	-1.63219	-1.67097	-1.69736	-3.73109
1	104211	72966	Putative Membrane-bound peptidyl-prolyl cis-trans isomerase FPR2	CHR_II	164	CHR_II	164	YDR519W	AN3598	NCU02455		-0.896243	-0.0831317	-0.626398	-1.56035	-1.96959	-2.51018
2	104222	73633	Putative GCN5-related acetyltransferase	CHR_II	176	CHR_II	176		AN8373			0.809082	0.69185	2.02199	0.481693	0.781327	2.07816
3	104227	72373	Putative protein of unknown function	CHR_II	182	CHR_II	182					3.76739	4.52847	6.14441	2.74349	3.9559	5.71402
2	104293	73746	Putative Hydrophobin HFB4	CHR_II	245	CHR_II	245					-0.0354857	0.58701	1.15698	3.77912	3.25843	4.90417
3	104295	53831	Putative protein of unknown function	CHR_II	247	CHR_II	247		AN9089	NCU09459		2.83902	3.742	4.67448	1.94569	2.66239	3.86922
4	104393	72465	Putative S-adenosylmethionine-dependent methyltransferase	CHR_II	343	CHR_II	343		AN3975			2.02785	2.22366	1.02676	1.61951	2.15047	-0.473468
4	104394	72948	Putative lipase/esterase	CHR_II	344	CHR_II	344					3.14576	4.15982	1.09261	2.35424	3.23226	-1.47906
3	104422	45640	Putative protein of unknown function	CHR_II	370	CHR_II	370					3.01476	3.68074	5.10878	2.16783	2.46557	3.79614
3	104423	33310	Putative MRSP1/expansin-like	CHR_II	371	CHR_II	371					2.13301	3.77844	3.67925	1.82571	2.66698	2.64954
1	104461	6312	Putative alpha/beta-hydrolase	CHR_II	409	CHR_II	409			NCU02904		0.77448	0.833434	-0.223531	0.603398	0.979105	-1.70234
1	104549	33190	Putative MFS transporter	CHR_II	497	CHR_II	497			NCU02512		-0.868237	-0.733212	-1.47757	-1.32751	-1.06492	-2.01509
5	104584	6191	Putative GPI-anchored protein	CHR_II	530	CHR_II	530		AN4702	NCU00881		-1.61793	-2.65085	-3.35101	-2.36948	-3.26042	-3.87274
2	105167	71060	Putative protein of unknown function	CHR_VII	1321	CHR_V	561					1.1845	1.80135	2.92037	0.573251	1.19035	2.50684
2	105216	73936	Putative Ankyrin repeat protein	CHR_VII	1821	CHR_I	1311					1.69455	1.93408	2.47928	1.27109	1.57421	2.24123
4	105220	74334	Putative DUF3328 protein	CHR_VII	1819	CHR_I	1309					2.16704	2.27492	2.23141	1.44776	1.55834	1.54166
4	105221	62121	Putative protein of unknown function	CHR_VII	1818	CHR_I	1308					2.98944	3.07865	2.68774	1.50619	1.44344	1.17319
4	105222	6707	Putative protein of unknown function	CHR_VII	1817	CHR_I	1307					3.85431	3.65853	2.09685	2.04255	2.00956	-0.604526
2	105233	74355	Putative protein of unknown function	CHR_VII	1807	CHR_I	1297					0.289178	0.731726	2.67142	-0.451194	1.49247	2.97871
1	105275	128057	Putative Pectin lyase	CHR_VII	1773	CHR_I	1263			NCU09424		-0.744195	-1.38954	-2.31158	-0.864918	-1.21307	-2.68084
1	105311	6784	Putative Small secreted cystein protein	CHR_VII	1741	CHR_I	1231					-1.52039	-2.48793	-2.13649	-1.22714	-1.75193	-3.19711
1	105346	74709	Putative protein of unknown function	CHR_VII	1712	CHR_I	1202					-0.529816	-1.39771	-1.32613	-1.26386	-1.02517	-2.54787
4	105444	74442	Putative protein of unknown function	CHR_VII	1624	CHR_I	1114			NCU07485		1.76107	2.30347	2.07956	1.3811	2.00871	1.4005
4	105445	6901	Putative protein of unknown function	CHR_VII	1623	CHR_I	1113			NCU06412		0.774578	1.12913	0.368603	0.761373	1.42853	-1.61914
4	105449	74964	Putative Serine/threonine kinase	CHR_VII	1619	CHR_I	1109					1.82054	2.09803	2.27822	0.170539	0.926444	0.0826545
1	105465	74794	Putative protein of unknown function	CHR_VII	1602	CHR_I	1092					-1.07146	-0.94476	-1.90103	-1.2668	-0.356853	-2.53643
1	105515	74243	Putative protein of unknown function	CHR_VII	1559	CHR_I	1049					-1.32946	-1.65654	-2.25342	-1.88603	-1.88772	-3.01553
1	105520	74374	Putative Zn(2)Cys6 transcription factor	CHR_VII	1554	CHR_I	1044		AN11868	NCU09829	TF	-0.606003	-1.48066	-2.04184	-0.856414	-0.838737	-1.00338
5	105533	118144	Putative Small secreted cystein protein	CHR_VII	1544	CHR_I	1034			NCU00607		-2.1817	-3.49548	-3.24797	-2.19062	-3.31949	-2.61048
4	105553	74007	Putative protein of unknown function	CHR_VII	1526	CHR_I	1016					1.80506	2.66636	1.86387	1.41751	0.805088	0.519175
2	105729	92340	Putative Alpha/beta-hydrolase	CHR_IV	373	CHR_IV	379					-0.129982	0.695335	2.61447	-0.0905204	1.3614	3.99941
4	105798	128479	Putative MFS transporter	CHR_V	16	CHR_V	16		AN3383	NCU00857		5.20675	4.221	-2.6393	4.057	2.86861	-2.67098
4	105805	75196	Putative Zn(2)Cys6 transcription factor	CHR_V	21	CHR_V	21				TF	5.53042	5.3353	0.00063685	3.33746	2.75591	-0.841005
4	105806	76233	Putative Toxin biosynthesis protein	CHR_V	22	CHR_V	22		AN9220			6.52113	5.20893	2.0018	4.663	3.51305	1.92701
2	105848	75476	Putative Acyl-CoA N-acyltransferase	CHR_V	59	CHR_V	59					1.39264	1.86956	3.36493	1.24803	1.31845	3.62302
2	105874	128549	Putative FAD binding protein	CHR_V	82	CHR_V	82					0.603388	1.13817	1.48812	0.420808	0.854345	2.17127
1	106024	75361	Putative Adhesin	CHR_V	218	CHR_V	218					-0.987256	-0.795906	-1.43973	-0.9064	-1.08381	-2.52521
2	106043	7353	Putative protein of unknown function	CHR_V	235	CHR_V	235					1.68896	2.06621	2.96995	0.971847	1.13766	2.37765
1	106120	128791	Putative Sterol deacetylase	CHR_V	302	CHR_V	302	YGR263C	AN0666	NCU06152		-0.664086	-0.903586	-1.40621	-1.51571	-1.4735	-2.59869
1	106160	75240	Putative Kinase-like protein	CHR_V	339	CHR_V	339					0.373757	0.740698	0.0211964	0.375852	0.810371	-1.2641
4	106164	75795	Putative NAD(P)-binding Rossmann-fold domain protein	CHR_V	343	CHR_V	343					2.48744	2.82665	2.77719	1.71672	2.25211	1.68
2	106171	140865	Putative HET domain protein (sp Sordariomycetes)	CHR_V	350	CHR_V	350			NCU04748		1.1259	2.02288	3.29272	0.966026	1.05689	3.5604
2	106236	not found in RUT	Putative protein of unknown function	CHR_VII	403	CHR_VII	403					1.3628	1.04622	2.62381	1.16912	0.793862	2.39638
1	106259	77229	Putative Cutinase transcription factor CTF1	CHR_VII	381	CHR_VII	381				TF	-1.37922	-1.96954	-2.23962	-1.39103	-1.75553	-2.95511
5	106270	76840	Putative protein of unknown function	CHR_VII	371	CHR_VII	371		AN12394	NCU01292		-1.79279	-4.57313	-7.02148	-3.44303	-6.35709	-6.45789
2	106315	76559	Putative Trypsin-like serine proteases domain protein	CHR_VII	332	CHR_VII	332					0.596053	1.04237	2.16813	-0.275046	0.255755	1.79505
2	106491	76406	Putative protein of unknown function	CHR_VII	190	CHR_VII	190					1.59043	2.34218	2.88523	1.36435	1.86403	3.16669
3	106556	7623	Putative MFS low-affinity glucose transporter HXT17 / HXT13	CHR_VII	137	CHR_VII	137	YNR072W	AN5860	NCU01633		3.19673	3.99783	4.37721	2.41428	1.97624	4.21998
1	106654	76432	Putative Zn(2)Cys6 transcription factor	CHR_VII	56	CHR_VII	56		AN8298	NCU03110		-1.46953	-2.31468	-2.40089	-1.11303	-1.65542	-2.25103
1	106660	7540	Putative protein of unknown function	CHR_VII	50	CHR_VII	50					-1.33001	-1.78802	-2.2996	-1.7426	-2.13118	-2.0307
5	106661	76688	Putative Scytalidopepsin B	CHR_VII	49	CHR_VII	49		AN3377			-2.36198	-0.906681	-4.04023	-1.66931	-3.47685	-3.92299
3	106686	76361	Putative Taurine catabolism dioxygenase TauD	CHR_VII	27	CHR_VII	27		AN6453	NCU06964		2.09042	2.79036	4.19915	1.8854	2.46729	4.10208
2	106706	76745	Putative Zn2Cys6 transcription factor	CHR_VII	13	CHR_VII	13					0.995037	1.57624	1.86096	1.11083	1.73861	2.06711
4	106936	129565	Putative Ferric reductase transmembrane component	CHR_VI	754	CHR_VI	754		AN6400			2.47364	4.97925	3.6618	0.85282	2.31619	2.17719
2	107014	77598	Putative protein of unknown function	CHR_VI	827	CHR_VI	827			NCU04083		0.73561	1.37395	2.42041	0.646842	1.17162	2.50508
1	107112	77522	Putative protein of unknown function	CHR_VI	909	CHR_VI	909					-0.766614	-1.88209	-2.02418	-0.525667	-1.20549	-2.35321
2	107142	78380	Putative Metalloprotease	CHR_VI	932	CHR_VI	932		AN3393	NCU05071		1.30426	2.59949	3.53431	-0.171671	1.37244	3.0686
1	107151	129369	Putative protein of unknown function	CHR_VI	940	CHR_VI	940		AN5988	NCU05575		-0.518674	-0.440926	-1.46733	-0.814108	-0.542133	-2.00942
1	107202	49396	Putative protein of unknown function	CHR_I	826	CHR_I	825			NCU01607		-0.265652	-0.576328	-1.47519	-0.490192	-0.918382	-2.91573
2	107347	80659	Putative Small secreted cystein protein	CHR_I	703	CHR_I	702					2.10792	0.279054	3.59557	1.66739	1.50621	3.01631
5	107386	80537	Putative protein of unknown function	CHR_I	671	CHR_I	670			NCU01620		-1.06391	-2.97933	-3.83432	-1.84306	-1.92867	-5.37972
1	107644	67953	Putative 5'-nucleotidase	CHR_VI	539	CHR_VI	539		AN9142	NCU12022		-1.25682	-1.09516	-2.35308	-1.42325	-2.77011	-2.63963
4	107667	70094	Putative Geranylgeranyl pyrophosphate synthase	CHR_VI	522	CHR_VI	522		AN11984			1.58987	1.64127	1.16968	0.999814	2.06541	1.78577
1	107704	70202	Putative protein of unknown function	CHR_VI	495	CHR_VI	495					-1.9	-1.48805	-3.4896	-1.61273	-1.21286	-2.38636
2	107715	32223	Putative protein of unknown function	CHR_VI	486	CHR_VI	486					0.532035	1.1941	2.18115	0.387148	0.610309	2.86168
2	107866	69623	Putative protein of unknown function	CHR_VI	358	CHR_VI	358					1.7146	2.34613	2.82583	1.62132	2.04607	2.98942
2	107881	68766	Putative protein of unknown function	CHR_VI	345	CHR_VI	345					-0.939864	-0.891293	0.280362	-1.65686	-1.27349	0.440239
2	108024	5459	Putative protein of unknown function	CHR_VI	222	CHR_VI	222					-0.450327	0.51501	0.450967	1.14884	2.79828	2.72692
1	108145	35303	Putative protein of unknown function	CHR_V	1030	CHR_V	1339					0.683911	-0.88057	-1.81783	-0.166962	-0.758895	-1.93727
1	108284	not found in RUT	Putative protein of unknown function	CHR_V	1145	CHR_V	1454		AN4312	NCU06737		0.166334	0.363078	-1.35571	-0.15652	0.256508	-2.06204
3	108340	not found in RUT	Putative protein of unknown function	CHR_V	1193	CHR_V	1502					2.70032	3.75415	4.51776	1.50231	2.3237	3.28776
2	108540	81519	Putative M peptidase	CHR_VII	552	CHR_VII	552					1.34662	2.00227	2.56501	2.61662	2.95082	2.94536
2	108577	81852	Putative PLC-like phosphodiesterase	CHR_VII	513	CHR_VII	513					1.39295	1.10383	1.82018	1.64874	1.14443	2.74818
1	108586	81487	Putative S-adenosyl-L-methionine-dependent methyltransferase binding domain protein	CHR_VII	504	CHR_VII	504					-1.40896	-1.68963	-2.2664	-2.14688	-2.55632	-3.20393
4	108663	131184	Putative Small secreted cystein protein	CHR_IV	118	CHR_IV	124					2.60438	2.68508	2.68408	1.54697	2.04848	2.08472
2	108676	82488	Putative protein of unknown function	CHR_IV	130	CHR_IV	136			NCU05191		0.868868	2.16398	2.68024	0.961442	2.12848	2.51604
2	108781	36398	Putative Xenobiotic compound monooxygenase	CHR_IV	216	CHR_IV	222					0.641871	0.98076	1.9682	-0.0616309	0.634823	3.04992
2	108819	82459	Putative protein of unknown function	CHR_IV	248	CHR_IV	254					0.956947	1.77351	2.75875	-0.335804	1.23346	3.67324
1	108929	83004	Putative protein of unknown function	CHR_VI	1346	CHR_VI	1346					-0.329425	-0.948391	-1.77492	-0.825967	-1.23143	-2.52542
1	108996	9748	Putative protein of unknown function	CHR_VI	1287	CHR_VI	1287					-1.27885	-1.84648	-2.45077	-1.2631	-1.64982	-1.52972
1	109022	9776	Putative Anaphase-Promoting Complex/Cyclosome cell cycle activator CDC20	CHR_VI	1265	CHR_VI	1265	YGL116W	AN0814	NCU02616		-0.234108	-0.374358	-1.04569	-0.695738	-0.234059	-2.24891
3	109075	119586	Putative protein of unknown function	CHR_VI	1224	CHR_VI	1224					1.47736	2.45473	3.68753	1.56632	2.63625	4.04126
4	109147	131395	Putative protein of unknown function	CHR_VI	1161	CHR_VI	1161		AN8437			1.84238	2.18562	2.32124	1.67743	1.7565	1.64971
2	109239	102005	Putative protein of unknown function	CHR_I	58	CHR_I	51					0.333711	0.661919	2.62665	1.31743	1.51268	2.8858
3	109253	10736	Putative Small secreted cystein protein	CHR_I	72	CHR_I	65					1.84041	2.65046	3.65081	1.63999	2.116	3.32794
3	109255	85167	Putative Small secreted cystein protein	CHR_I	74	CHR_I	67					2.04395	3.02401	4.13768	1.26374	2.06141	3.3577
1	109338	85238	Putative protein of unknown function	CHR_I	156	CHR_I	149					-1.28459	-2.02183	-1.64207	-1.10705	-1.34137	-2.15643
2	109367	85546	Putative protein of unknown function	CHR_I	186	CHR_I	179					0.811476	2.4168	2.84964	-0.258895	1.87782	3.11235
1	109372	85661	Putative protein of unknown function	CHR_I	191	CHR_I	184					-1.43726	-2.00174	-2.85639	-2.84159	-2.24471	-3.07381
3	109376	85222	Putative Tyrosine decarboxylase	CHR_I	195	CHR_I	188					1.99065	3.42193	4.45151	2.1079	2.26809	4.61587
3	109378	10609	Putative Amidase	CHR_I	197	CHR_I	190					1.82939	2.66188	4.66957	1.15679	1.84453	4.79546
2	109725	84159	Putative protein of unknown function	CHR_IV	914	CHR_IV	924					1.47465	2.46829	2.81041	2.15216	2.69268	3.52093
2	109760	84019	Putative protein of unknown function	CHR_IV	881	CHR_IV	891					0.688227	1.24009	2.19029	0.26903	0.525263	2.45393
2	109806	10223	Putative Serine/threonine protein phosphatase	CHR_IV	836	CHR_IV	846	YNL217W	AN4713	NCU02150		1.03619	1.73796	2.75959	1.1764	1.5115	3.08607
2	109837	131737	Putative MFS transporter	CHR_IV	807	CHR_IV	817					0.366248	1.27391	2.13687	1.34259	1.35408	3.13928
1	109907	10947	Putative protein of unknown function	CHR_III	959	CHR_III	961					-0.0815669	-0.119391	-1.63188	-0.293952	-0.533457	-2.50557
2	109946	37644	Putative protein of unknown function	CHR_III	929	CHR_III	931					0.569258	0.50321	0.772574	0.422855	0.899631	2.22087
2	109952	132498	Putative Small secreted cystein protein	CHR_III	923	CHR_III	925					0.29543	0.412414	1.6549	-0.491783	0.504933	1.73822
1	110261	86256	Putative protein of unknown function	CHR_IV	1089	CHR_IV	1099					-0.92491	-1.00749	-2.47175	-0.82995	-0.989455	-2.50498
2	110316	86501	Putative Methionine permease MUP1	CHR_IV	1135	CHR_IV	1145		AN10319			-0.079789	-0.0795402	0.904746	-0.0875694	0.498597	2.1523
1	110471	not found in RUT	Putative Cu2+/Zn2+ superoxide dismutase SOD1	CHR_IV	693	CHR_IV	704					-1.14171	-2.01449	-2.70253	-0.751224	-1.95891	-2.6831
3	110666	38144	Putative Ferric reductase transmembrane component	CHR_VII	749	CHR_VII	749			NCU03868		5.54522	7.20641	8.10511	4.23349	5.16778	6.44178
1	110711	91857	Putative protein of unknown function	CHR_I	851	CHR_I	850					-2.01257	-1.59417	-1.78069	-2.69967	-2.05592	-3.98406
1	110733	80174	Putative protein of unknown function	CHR_I	871							-0.562432	-0.937921	-1.22435	-0.315497	-0.308248	-2.11587
1	110757	25062	Putative Amidohydrolase	CHR_I	891	CHR_VII	6					-0.456252	-0.527816	-1.88481	-0.636723	-0.157363	-3.54127
2	110855	80021	Putative protein of unknown function	CHR_I	977	CHR_VII	32					-2.24708	-0.918165	0.674552	-2.6239	-1.52403	1.68574
5	110862	80346	Putative protein of unknown function	CHR_I	983	CHR_VII	34					-2.86217	-2.74453	-2.99386	-3.92755	-4.00256	-3.68664
3	110894	11580	Putative Glycoside hydrolase family 30	CHR_VI	1466	CHR_VI	1466			NCU09702		2.11471	3.06079	4.46026	1.8332	2.72332	4.16468
2	111048	11639	Putative protein of unknown function	CHR_II	814	CHR_II	814			NCU03016		-0.0999618	1.22149	1.35666	2.0692	2.1922	2.51798
1	111110	88289	Putative Tocopherol O-methyltransferase	CHR_II	864	CHR_II	864			NCU04129		-1.61733	-1.60338	-2.62575	-1.83994	-2.75851	-3.49904
1	111121	133342	Putative Metalloprotease	CHR_II	876	CHR_II	876					-1.71202	-1.11129	-0.826714	-2.10954	-1.46147	-3.63254
2	111239	38839	Putative protein of unknown function	CHR_VI	160	CHR_VI	160					0.953563	1.41343	3.20418	-0.131437	0.164347	3.87261
4	111306	89683	Putative protein of unknown function	CHR_VI	213	CHR_VI	213					2.0039	3.02376	1.33553	1.8287	4.18372	0.484101
1	111345	89013	Putative protein of unknown function	CHR_VI	1044	CHR_VI	1044			NCU02847		-0.127994	-0.303644	-1.18553	-0.287745	-0.389395	-2.20405
1	111357	89200	Putative FAD-dependent oxidoreductase	CHR_VI	1055	CHR_VI	1055					-0.967983	-1.50556	-2.51701	-1.45981	-1.50814	-3.31139
1	111362	133601	Putative protein of unknown function	CHR_VI	1059	CHR_VI	1059					-0.117397	-1.30087	-1.92719	0.216508	-0.754517	-1.88494
2	111429	133534	Putative protein of unknown function	CHR_VI	1119	CHR_VI	1119					-0.231643	0.761183	2.25957	0.239623	-0.704437	1.4563
2	111439	not found in RUT	Putative protein of unknown function	CHR_VI	1677	CHR_VI	1677					1.60061	1.56053	2.14083	1.75383	1.63423	1.79877
1	111442	38774	Putative protein of unknown function	CHR_VI	1674	CHR_VI	1674			NCU07102		-1.80908	-2.97618	-3.1338	-1.29738	-2.26941	-1.26132
2	111681	90402	Putative Flavin-containing monooxygenase	CHR_III	744	CHR_III	746					0.044138	0.658191	2.24465	0.764334	1.16605	3.58302
2	111758	39199	Putative Mg2+ and Ca2+ tranporter	CHR_II	931	CHR_II	931					1.10328	1.74804	2.93634	0.651357	1.11979	2.87008
2	111762	not found in RUT	Putative protein of unknown function	CHR_II	935	CHR_II	935					0.90679	1.14002	2.88884	0.98199	1.46916	3.06238
1	111778	48719	Putative protein of unknown function	CHR_II	950	CHR_II	950					-1.03758	-1.43952	-1.98601	-1.44088	-1.24064	-2.93315
2	111849	90847	Glycoside hydrolase family 30 XYN4	CHR_II	1010	CHR_II	1010					1.91867	2.62855	3.23433	1.40859	2.06173	2.6215
2	111875	91282	Putative protein of unknown function	CHR_III	1066	CHR_III	1064					0.859811	1.29314	3.60819	0.509375	1.23991	4.48257
5	111923	39246	Putative protein of unknown function	CHR_III	1025	CHR_III	1023					-1.08635	-1.37711	-3.18305	-1.24442	-1.27259	-4.86636
2	111932	39240	Putative Aldehyde dehydrogenase	CHR_III	1019	CHR_III	1017					1.82565	2.52106	2.75808	1.34395	2.51567	2.91453
3	111948	91140	Putative protein of unknown function	CHR_III	1008	CHR_III	1006					1.49472	4.35455	4.7885	1.23007	1.99949	3.75029
2	111957	12551	Putative protein of unknown function	CHR_III	1000	CHR_III	998					1.56913	1.88012	2.02899	1.82817	1.91832	2.59412
2	111958	91138	Putative protein of unknown function	CHR_III	999	CHR_III	997					1.13495	1.60712	2.25642	1.8055	2.25341	2.91999
2	112014	91514	Putative protein of unknown function	CHR_VI	25	CHR_VI	25					0.947278	0.759113	2.41492	0.307662	0.668871	3.39058
1	112085	91315	Putative Zn(2)Cys6 transcription factor	CHR_V	1274	CHR_V	1583				TF	-1.54359	-2.008	-1.93117	-1.15942	-1.32886	-2.29216
2	112112	91676	Putative protein of unknown function	CHR_IV	7	CHR_IV	8					1.42801	1.72471	2.00731	0.936662	1.32131	1.65154
1	112125	91662	Putative Macrophomate synthase	CHR_IV	19	CHR_IV	20					-0.524459	-1.79701	-2.18758	-0.607488	-0.587581	-0.619143
3	112133	50872	Putative protein of unknown function	CHR_IV	26	CHR_IV	27					1.92328	2.74369	4.83356	4.51426	6.01814	9.68549
2	112134	91730	Putative Zn2Cys6 transcription factor	CHR_IV	27	CHR_IV	28					1.25673	1.76473	2.68906	0.579941	1.24639	3.43743
3	112140	91667	Glycoside hydrolase family 28 PGX1	CHR_IV	32	CHR_IV	33		AN9045			2.65341	3.80393	5.17685	1.47664	2.53623	4.3848
3	112387	92871	Putative protein of unknown function	CHR_IV	77	CHR_IV	78					0.919347	2.09106	3.39331	0.95379	1.9328	4.42801
3	112392	134945	Glycoside hydrolase family 11 XYN5	CHR_IV	81	CHR_IV	82					3.51375	4.26757	5.7882	2.71199	3.03896	3.96671
2	112427	92774	Putative protein of unknown function	CHR_I	490	CHR_I	481					0.491706	1.28705	3.10662	0.47358	2.25543	4.65509
1	112478	13230	Putative protein of unknown function	CHR_VI	84	CHR_VI	84					-1.31419	-2.11994	-2.95387	-0.85368	-2.39484	-2.55847
1	112578	93305	Putative protein of unknown function	CHR_V	1352	CHR_V	1663			NCU08847		-1.077	-1.18795	0.163741	-2.27454	-1.74112	-1.42538
2	119619	93948	Putative protein of unknown function	CHR_III	480	CHR_III	482					1.03238	1.43465	2.08128	0.888365	1.21821	1.93384
5	119857	138846	Putative protein of unknown function	CHR_I	351	CHR_I	344					-1.90065	-2.86756	-4.86609	-2.55541	-3.24371	-5.81428
1	119876	101849	pepsin P7959	CHR_IV	582	CHR_IV	593					0.0216852	0.136808	-0.996927	-0.651713	-0.281664	-2.35442
1	119963	113236	Putative Secreted protein of unknown function	CHR_IV	432	CHR_IV	443		AN1338	NCU03873		-0.88423	-0.860004	-1.35573	-1.21122	-0.929972	-2.0547
1	119975	113200	Putative Clock controlled protein CCG6	CHR_IV	407	CHR_IV	418					-0.603562	-0.491262	-1.68588	-0.76226	-0.420734	-2.24383
1	119989	125486	Hydrophobin Class II HFB2	CHR_V	373	CHR_V	373					-1.13872	-1.66691	-2.12377	-1.86133	-1.93603	-3.53883
2	120030	120837	Putative protein of unknown function	CHR_V	451	CHR_V	451					-0.524336	-0.180167	0.360684	-0.00825791	0.285075	2.52197
1	120031	139147	Putative protein of unknown function	CHR_V	452	CHR_V	452					-1.28619	-1.45748	-1.86892	-1.69143	-1.47458	-2.18078
3	120229	23616	Glycoside hydrolase family 10 XYN3	CHR_V	780	CHR_V	1089		AN1818	NCU05924		2.99749	4.30472	5.11594	1.51994	2.56914	3.74055
3	120312	72489	Glycoside hydrolase family 5 EGL2/CEL5A	CHR_II	13	CHR_II	13			NCU00762		2.40537	3.9104	5.10889	1.34536	2.43246	3.93177
1	120362	24069	Putative protein of unknown function	CHR_II	172	CHR_II	172					-0.321771	-0.183483	-0.52683	-1.12537	-0.590643	-2.06338
3	120504	96157	Putative NAD(P)H-dependent quinone reductase	CHR_II	507	CHR_II	507					2.78993	3.72092	4.79141	1.93356	2.64037	4.16894
2	120609	8704	Putative protein of unknown function	CHR_VII	969	CHR_VII	970					1.38978	1.44746	2.77438	1.78116	0.677307	2.58862
1	120697	122177	Putative Small secreted cystein protein	CHR_VII	1085	CHR_V	714					-0.907265	-1.04924	-1.46947	-1.31662	-1.42798	-2.29206
2	120702	23798	Putative protein of unknown function	CHR_VII	1091	CHR_V	720					-0.219723	0.894555	2.96333	-0.220057	-0.195968	2.96103
2	120749	127115	Glycoside hydrolase family 1 BGL2	CHR_VII	1171	CHR_V	800					1.93431	2.62645	2.87278	1.50477	2.08456	2.39381
1	120823	136048	Putative Serine/threonine-rich cell wall mannoprotein	CHR_VII	1276	CHR_V	606					-1.14407	-1.04761	-2.32239	-1.82202	-1.07543	-3.29275
5	120837	140332	Putative protein of unknown function	CHR_VII	1294	CHR_V	588					-2.05401	-2.13207	-3.46571	-2.94198	-2.29059	-5.11319
4	120926	128171	Putative protein of unknown function	CHR_VII	1665	CHR_I	1155					2.60457	3.79273	3.54701	1.27277	2.37911	2.074
5	120928	33808	Putative RNI-like domain protein	CHR_VII	1662	CHR_I	1152					-0.841493	-2.1803	-3.01934	-1.78911	-3.43901	-4.73788
1	120929	96860	Putative protein of unknown function	CHR_VII	1660	CHR_I	1150					-1.77458	-1.5638	-1.93105	-2.58164	-1.93625	-3.1029
4	120953	96918	Putative Glycoside hydrolase family 18	CHR_VII	1625	CHR_I	1115					1.57699	2.32419	2.07701	0.963349	1.84406	1.52468
4	120961	122518	Auxilary activity family 9 (former Glycoside hydrolase family 61) CEL61B	CHR_VII	1599	CHR_I	1089		AN9524	NCU05969		3.36652	4.91701	4.6202	2.5558	2.96971	2.15093
1	121004	118157	Putative protein of unknown function	CHR_VII	1528	CHR_I	1018					-0.732287	-1.18837	-2.1992	-0.754415	-0.680765	-1.64104
1	121022	122572	Putative DNA-directed RNA polymerase II	CHR_VII	1505	CHR_I	995		AN4264	NCU02811		-0.672458	-0.442473	-1.69932	-0.469966	-0.142644	-2.01837
3	121111	26903	Putative ADP-ribosylation protein	CHR_IV	351	CHR_IV	357			NCU05081		2.3491	2.8746	4.24154	1.36426	1.96264	2.75923
2	121121	97256	Putative Transcription factor involved in transporters regulation STB4	CHR_V	4	CHR_V	4				TF	0.908714	1.50625	2.39691	0.711434	1.27885	2.28447
4	121127	140746	Glycoside hydrolase family 3 BXL1	CHR_V	28	CHR_V	28		AN2359	NCU00709		2.58502	3.31919	3.25061	1.56203	2.15427	2.20672
5	121135	122647	Putative Small secreted cystein protein	CHR_V	44	CHR_V	44					-6.87197	-8.37419	-8.86868	-4.61819	-6.21525	-7.30437
1	121251	97585	Putative Cell wall protein	CHR_V	305	CHR_V	305		AN3141	NCU10687		0.685438	0.821479	-1.92128	-0.499092	0.241049	-5.14121
2	121294	136875	Putative Glycoside hydrolase family 16	CHR_VII	418	CHR_VII	418		AN3883			1.57563	1.86375	2.56335	1.49595	1.583	2.63658
1	121306	24600	Putative pepsin	CHR_VII	385	CHR_VII	385			NCU07063		-0.499048	-0.352232	-2.84078	-0.978229	-0.444318	-4.09333
1	121308	136860	Putative Xylose isomerase	CHR_VII	380	CHR_VII	380		AN9198	NCU09648		-1.14424	-0.947137	-1.67675	-1.93654	-2.00986	-2.91204
3	121418	136770	Carbohydrate esterase family AES1	CHR_VII	186	CHR_VII	186		AN1792	NCU06364		2.69518	3.41196	4.68978	2.28103	2.58715	3.9697
1	121482	136712	Putative MFS transporter	CHR_VII	45	CHR_VII	45		AN8400			-0.637768	-0.780539	-1.62876	-0.748467	-0.908746	-2.24832
5	121556	123153	Putative Glyoxalase	CHR_VI	637	CHR_VI	637		AN8989			-2.04935	-3.58208	-7.00499	-1.06726	-2.03822	-3.35002
4	121608	77945	Putative MFS transporter	CHR_VI	725	CHR_VI	725		AN3221	NCU05519		0.796191	1.93488	0.815975	1.12078	2.10648	-0.0955397
1	121653	46978	Putative protein of unknown function	CHR_VI	814	CHR_VI	814			NCU09057		-0.448613	-2.91071	-1.63499	-0.187239	-2.88701	-0.79114
2	121661	24672	Aldose 1 epimerase AEP2	CHR_VI	837	CHR_VI	837		AN3432	NCU09705		1.17432	2.07183	2.30476	1.06465	1.58273	2.15964
2	121702	98215	Putative protein of unknown function	CHR_VI	913	CHR_VI	913					0.60818	1.61949	2.37878	0.945429	1.5566	2.71365
1	121735	25095	Glycoside hydrolase family 3 CEL3B	CHR_I	817	CHR_I	816		AN4102	NCU08755		-0.761354	-0.644871	-1.44289	-1.56306	-1.43171	-2.15462
1	121739	111165	Putative Small secreted cystein protein	CHR_I	813	CHR_I	812					-0.898405	-1.35148	-1.88691	-1.10955	-2.18287	-2.94295
1	121818	99737	Putative Non-anchored cell wall protein Ncw-2	CHR_I	669	CHR_I	668			NCU01752		0.372828	0.254123	-2.49637	0.131988	0.358925	-3.55395
2	121870	141598	Putative Alpha-Arrestin-related ubiquitin-ligase protein involved in regulating the endocytosis LDB19	CHR_I	607	CHR_I	606	YOR322C	AN0056	NCU09514		0.885364	1.27409	1.72532	0.859829	1.1383	2.11693
5	121883	130622	Putative protein of unknown function	CHR_I	588	CHR_I	587					-2.17482	-1.68668	-3.38995	-3.38729	-1.95969	-3.91799
2	122076	139959	Putative pepsin	CHR_VI	394	CHR_VI	394			NCU02956		-0.029802	0.648146	1.70767	-0.219145	0.130029	2.15937
3	122081	5304	Glycoside hydrolase family 7 EGL1/CEL7B	CHR_VI	383	CHR_VI	383		AN3418	NCU04027		2.45039	3.58718	4.61126	1.55527	2.56104	3.82953
5	122127	23525	Putative Cell wall protein PhiA	CHR_VI	286	CHR_VI	286		AN8333	NCU00399		-1.40298	-2.26591	-3.16254	-2.0389	-2.51345	-4.44912
1	122147	121886	Putative protein of unknown function	CHR_VI	253	CHR_VI	253					-0.412132	-0.64858	-1.14532	-1.38428	-1.06243	-2.29733
2	122208	98788	Zn(2)Cys6 xylanase regulator 1 Xyr1	CHR_V	993	CHR_V	1302		AN7610	NCU06971	TF	1.12734	1.85414	2.24424	0.727105	1.23436	1.95941
1	122242	98860	Putative protein of unknown function	CHR_V	1031	CHR_V	1340					-0.363553	-0.633179	-1.16657	-1.03022	-1.03792	-2.02658
1	122374	100282	Putative MRSP1/expansin-like protein	CHR_VII	675	CHR_VII	675					-1.24189	-1.45503	-2.00612	-1.75774	-1.94247	-2.59935
1	122376	9419	Putative protein of unknown function	CHR_VII	671	CHR_VII	671			NCU03074		-0.896151	-1.05984	-2.02735	-0.760008	-0.867661	-2.25897
1	122422	25297	Putative protein of unknown function	CHR_VII	585	CHR_VII	585			NCU10507		-0.795193	-1.44171	-1.66193	-1.19821	-1.68866	-2.10637
1	122487	123608	Putative DNAse	CHR_VII	447	CHR_VII	447			NCU01173		0.0911357	0.361457	-1.3494	0.535508	0.904506	-1.62282
1	122511	100583	Putative Glycoside hydrolase family 16	CHR_IV	149	CHR_IV	155					-0.638387	-0.761486	-1.49444	-0.459274	-0.225973	-2.05186
1	122523	81999	Putative Zn(2)Cys6 transcription factor	CHR_IV	172	CHR_IV	178			NCU02142	TF	-0.78496	-2.26508	-1.41413	-0.632055	-1.82193	0.144241
1	122579	112061	Putative protein of unknown function	CHR_IV	253	CHR_IV	259			NCU03109		-0.665085	-1.13005	-1.55521	-1.47612	-2.44672	-2.76417
1	122629	82984	Putative protein of unknown function	CHR_VI	1348	CHR_VI	1348					-0.928363	-1.48696	-1.4021	-1.99109	-2.16845	-1.8568
5	122824	101894	Putative GPCR PTH11 type receptor	CHR_I	210	CHR_I	203		AN8971			-3.78681	-4.77386	-5.48054	-2.64427	-3.46632	-5.32646
5	122874	83358	Putative protein of unknown function	CHR_II	639	CHR_II	639			NCU05609		-2.65602	-2.90596	-3.98131	-3.94825	-3.17007	-4.79641
2	122914	101139	Putative DUF3295 family protein	CHR_II	692	CHR_II	692		AN1902	NCU04718		1.23194	2.10061	2.40548	1.0609	1.54958	2.32526
2	122920	25648	ER chaperone BIP1	CHR_II	697	CHR_II	697					0.652328	1.10003	2.04564	0.295045	0.886289	2.08549
1	123009	124134	Putative Glutamine synthetase	CHR_IV	879	CHR_IV	889					-1.07197	-1.69111	-2.19356	-1.94508	-1.84387	-3.40115
2	123019	142122	Putative Serine/threonine protein kinase	CHR_IV	857	CHR_IV	867					0.665876	1.04002	1.65355	0.636987	0.878058	2.15437
1	123079	102293	Putative cloroperoxidase	CHR_III	961	CHR_III	963					-0.959623	-1.19535	-1.87256	-1.86555	-2.53037	-3.34268
1	123207	10988	Putative Ribosomal protein L29	CHR_IV	1003	CHR_IV	1013			NCU00559		-1.36532	-1.49491	-2.45603	-2.12458	-1.74986	-3.29182
4	123232	124438	Glycoside hydrolase family 12 EGL3/CEL12A	CHR_IV	1034	CHR_IV	1044					1.7251	3.00035	2.64633	0.240319	1.16362	1.25771
2	123261	102458	Putative protein of unknown function	CHR_IV	1106	CHR_IV	1116					0.807116	1.25584	3.20874	0.457249	1.05816	3.4291
3	123283	102517	Glycoside hydrolase family 54 ABF1	CHR_IV	1150	CHR_IV	1160		AN1571	NCU09775		1.86444	3.43642	5.84381	1.85861	3.16447	5.9776
2	123288	26187	Putative Xylulokinase XKI1	CHR_IV	594	CHR_IV	605	YGR194C	AN8790	NCU11353		0.764461	1.18754	2.08892	0.852943	1.242	2.28717
1	123327	124505	Putative SWI-SNF chromatin remodeling complex protein	CHR_IV	658	CHR_IV	669			NCU00322		-0.704173	-0.679199	-1.30196	-1.3393	-1.06566	-2.41811
1	123475	80242	Putative protein of unknown function	CHR_I	904	CHR_VII	863			NCU07454		-0.305348	-1.26994	-2.17622	0.424669	-0.640147	-3.13275
1	123616	124750	Putative protein of unknown function	CHR_II	830	CHR_II	830					-1.14434	-1.24674	-1.42712	-1.28715	-1.38675	-2.19871
4	123649	26383	Putative protein of unknown function	CHR_II	900	CHR_II	900		AN3773	NCU00835		1.39671	1.38135	1.32586	1.86332	2.80635	0.405942
1	123659	26591	Putative Cell wall protein	CHR_VI	92	CHR_VI	92			NCU04033		0.261998	-0.262247	-0.871961	0.996911	0.528224	-1.51007
2	123668	103865	GCN5-related N-acetyltransferase	CHR_VI	110	CHR_VI	110					0.728303	1.02919	1.99818	0.923827	1.23378	2.32981
1	123675	26579	Putative protein of unknown function	CHR_VI	117	CHR_VI	117		AN9473	NCU05958		-1.12415	-1.60964	-2.09158	-1.31192	-1.44989	-1.12828
1	123713	26547	Putative Transcriptional regulator of asexual and sexual reproduction MedA / acon-3	CHR_VI	186	CHR_VI	186		AN6230	NCU07617	TF	-0.882558	-1.14874	-1.70455	-1.4255	-1.36999	-2.15992
2	123779	26444	Putative protein of unknown function	CHR_VI	1078	CHR_VI	1078					0.359855	0.744816	1.70807	0.154413	0.352996	3.12415
1	123786	142783	Putative NRPS hypojecorin synthase	CHR_VI	1091	CHR_VI	1091		AN7884			-0.910621	-0.852905	-1.45629	-1.83605	-1.55853	-2.37225
1	123818	124931	Glycoside hydrolase family 11 XYN2	CHR_VI	1645	CHR_VI	1645		AN9365	NCU07225		-0.0272235	0.319367	-1.50963	-0.228991	-0.281004	-3.3317
4	123914	not found in RUT	Putative protein of unknown function	CHR_III	736	CHR_III	738					1.73277	2.15941	1.80057	1.09629	1.77864	1.49057
2	123922	103941	Putative Peptidyl-prolyl cis-trans isomerase	CHR_III	759	CHR_III	761	YDR304C	AN4467	NCU01200		0.573014	1.10862	1.89365	0.432377	1.03339	2.00041
4	123940	125575	Carbohydrate esterase family 15 CIP2	CHR_VI	1693	CHR_VI	1693			NCU09445		2.4162	4.20189	4.07387	0.503616	1.60784	1.23298
1	123967	125146	Putative Hydrophobin HFB3	CHR_II	951	CHR_II	951					-1.56093	-1.62764	-2.04517	-1.93035	-1.65796	-3.03194
1	123968	134228	Putative Alpha/beta-hydrolase	CHR_II	960	CHR_II	960		AN5027	NCU05859		-1.22579	-2.03917	-2.57291	-1.86677	-1.93626	-3.45206
5	123976	125138	Putative protein of unknown function	CHR_II	976	CHR_II	976					-2.64066	-3.2565	-4.64294	-3.89208	-3.48486	-5.07364
5	123978	115868	Putative Alcohol oxidase	CHR_II	980	CHR_II	980					-1.73284	-2.0831	-3.28546	-2.22296	-2.2246	-4.2283
3	123979	115863	Putative Fe(II)-dependent sulfonate/alpha-ketoglutarate dioxygenase involved in sulfonate catabolism JLP1	CHR_II	981	CHR_II	981	YLL057C	AN2200			1.25774	2.51029	3.75576	1.36513	2.64809	4.52808
3	123989	125125	Glycoside hydrolase family 7 CBH1/CEL7A	CHR_II	1007	CHR_II	1007		AN0494	NCU07340		2.48301	3.92708	4.94779	1.4546	2.62006	4.2317
3	123992	104220	Endoglucanase Swollenin SWO1	CHR_II	1009	CHR_II	1009					2.55072	3.64567	4.92835	1.61958	2.71959	4.24208
2	124007	115984	Putative protein of unknown function	CHR_III	1031	CHR_III	1029			NCU07527		1.15622	1.61192	2.31571	0.681156	1.22688	2.51704
5	124043	104468	Putative Glycoside hydrolase family 18 CHI18-14	CHR_VI	19	CHR_VI	19		AN8241	NCU02184		-2.76626	-3.47452	-6.93922	-3.03016	-3.99016	-5.7866
5	124051	26778	Putative serine peptidase	CHR_V	1248	CHR_V	1557			NCU09992		0.142198	-0.842136	-4.55097	-0.966028	-1.25824	-5.59772
1	124056	91294	Putative protein of unknown function	CHR_V	1256	CHR_V	1565		AN8786			-0.611513	-1.92647	-2.05985	-0.765783	-1.79806	-1.6952
4	124059	91437	Putative Lipase/esterase-like protein	CHR_V	1261	CHR_V	1570					1.94197	2.06443	0.628452	1.23303	1.85733	-0.613163
5	124084	104534	Putative protein of unknown function	CHR_IV	41	CHR_IV	42			NCU03847		-2.05463	-2.70577	-3.82859	-1.19032	-2.16613	-3.79436
1	124141	143281	Putative protein of unknown function	CHR_VI	1540	CHR_VI	1540					-1.03209	-1.28418	-2.07143	-1.15882	-1.11009	-2.53542
3	124198	125468	Putative protein of unknown function	CHR_IV	82	CHR_IV	83					3.16728	4.64359	6.46304	2.29773	2.90196	6.24487
1	124283	105266	Putative Histone-lysine N-methyltransferase SMYD3	CHR_VII	1375	CHR_V	507					-0.959196	-1.39628	-2.3014	-1.76003	-2.74086	-3.99077

## Sheet: Mutations vs DE genes
ID	Position	Mutation type	Mutation effect	Element	DE genes
1751	scaffold_1:628614	SNV	T > C	promoter
2583	scaffold_3:645601	SNV	C > T	promoter
3027	scaffold_4:1771912	SNV	T > C	exon
3501	scaffold_7:482522	SNV	G > A	promoter
3501	scaffold_7:482522	SNV	G > A	promoter
4726	scaffold_15(1060-86600)	Deletion	del(15:1060-86600)	exon
4921	scaffold_16:817482	SNV	G > T	promoter
5403	scaffold_23:201961	SNV	C > T	intron
6014	scaffold_39:43573	SNV	T > G	promoter
22294	scaffold_9:452495	SNV	T > A	exon
22365	scaffold_9:1203561	SNV	C > T	exon
22841	scaffold_16:357390	SNV	C > T	exon
22994	scaffold_20:147482	SNV	G > A	exon
23001	scaffold_20:220114	SNV	G > A	exon
25224	scaffold_15(1060-86600)	Deletion	del(scaffold_15:1060-86600)	exon
26255	scaffold_3:172993	SNV	G > A	exon
28409	scaffold_43:20860	SNV	A > G	exon
28731	scaffold_18:453399	SNV	G > A	promoter
31118	scaffold_11:317061	SNV	T > C	promoter
31118	scaffold_11:317062	SNV	T > C	promoter
31118	scaffold_11:317063	SNV	A > C	promoter
35768	scaffold_2:1157914	SNV	T > C	exon
36543	scaffold_4:748276-1204826	Inversion	inv(4:748276-1204826)	exon
36543	scaffold_4:1204826	Translocation	t(4;2)(1204826;546698)	exon
40758	scaffold_16:648564	SNV	C > A	promoter
40945	scaffold_4:1814727	SNV	G > T	intron
43418	scaffold_15(1060-86600)	Deletion	del(scaffold_15:1060-86600)	exon
43599	scaffold_1:161998	SNV	G>A	exon
44504	scaffold_1:3248660	SNV	C>T	promoter
45456	scaffold_3:906436	SNV	C>T	intron
49946	scaffold_15(1060-86600)	Deletion	del(scaffold_15:1060-86600)	exon
52368	scaffold_30:222170	SNV	A>G	exon
52520	scaffold_34:5546	SNV	C>A	promoter	oui
53492	scaffold_1:1045635	SNV	C>A	intron
53811	scaffold_1:3525497	SNV	G>A	exon
53870	scaffold_1:1379818	SNV	A>T	terminal
54157	scaffold_1:3628875	SNV	C>T	exon
54511	scaffold_1:2181474	SNV	C>A	promoter
55887	scaffold_2:835149	SNV	C>T	intron
56077	scaffold_2:690339	SNV	G>A	promoter
56726	scaffold_3:1866373	SNV	G>C	promoter
57609	scaffold_4:1729373	SNV	C>T	exon
58073	scaffold_4:63637	SNV	C>G	exon
58161	scaffold_4:1288657	SNV	T>A	terminal
58161	scaffold_4:1288658	SNV	G>T	terminal
58391	scaffold_5:1001779	SNV	G>A	exon
58561	scaffold_5:1670554	SNV	C>T	promoter	oui
58628	scaffold_5:696116	SNV	T>A	exon
58790	scaffold_5:1462623	SNV	C>T	exon
59147	scaffold_6:1419065	SNV	C>T	terminal
59388	scaffold_6:298667	SNV	A>G	exon	oui
59801	scaffold_7:1413954	SNV	G>A	exon
59952	scaffold_7:1395780	SNV	G>A	exon
60243	scaffold_7:772040	SNV	T>C	intron
60458	scaffold_7:1346112	SNV	C>T	exon
60458	scaffold_7:1346454	SNV	C>T	exon
60458	scaffold_7:1348265	SNV	C>T	exon
62380	scaffold_10:1130446	SNV	G>A	promoter
63702	scaffold_12:213823	SNV	C>T	exon
63935	scaffold_13:632142	SNV	C>T	exon
64866	scaffold_14:658748	SNV	C>T	promoter
64882	scaffold_15:721460	SNV	A>G	terminal
64906	scaffold_15(1060-86600)	Deletion	del(scaffold_15:1060-86600)	exon
64956	scaffold_15(1060-86600)	Deletion	del(scaffold_15:1060-86600)	exon
64959	scaffold_15(1060-86600)	Deletion	del(scaffold_15:1060-86600)	exon
64971	scaffold_15(1060-86600)	Deletion	del(scaffold_15:1060-86600)	exon
65036	scaffold_15(1060-86600)	Deletion	del(scaffold_15:1060-86600)	exon
65041	scaffold_15(1060-86600)	Deletion	del(scaffold_15:1060-86600)	exon
65067	scaffold_15(1060-86600)	Deletion	del(scaffold_15:1060-86600)	exon
65097	scaffold_15(1060-86600)	Deletion	del(scaffold_15:1060-86600)	exon
65104	scaffold_15:165438	SNV	T>A	exon
65106	scaffold_15:494858	SNV	C>A	exon	oui
65117	scaffold_15(1060-86600)	Deletion	del(scaffold_15:1060-86600)	exon
65142	scaffold_15(1060-86600)	Deletion	del(scaffold_15:1060-86600)	exon
65172	scaffold_15(1060-86600)	Deletion	del(scaffold_15:1060-86600)	exon
65191	scaffold_15(1060-86600)	Deletion	del(scaffold_15:1060-86600)	exon
65215	scaffold_15(1060-86600)	Deletion	del(scaffold_15:1060-86600)	exon
65773	scaffold_17:787350	SNV	C>A	exon
66895	scaffold_20:37856	SNV	G<T	exon
67024	scaffold_20:307918	SNV	G>A	promoter	oui
67030	scaffold_20:340466	SNV	C>T	promoter
67350	scaffold_21:310987	SNV	A>G	intron
67658	scaffold_22:475328	SNV	T>C	promoter
67732	scaffold_22:344826	SNV	C>T	exon
67806	scaffold_22:52366	SNV	G>A	terminal
68425	scaffold_25:284474	SNV	A>T	promoter
68926	scaffold_27:312897	SNV	G>T	intron
69181	scaffold_28:384711	SNV	C>T	promoter	oui
69437	scaffold_28:29750	SNV	C>T	exon
71037	scaffold_49:24126	SNV	T>C	promoter
71817	scaffold_15(1060-86600)	Deletion	del(scaffold_15:1060-86600)	exon
71823	scaffold_15(1060-86600)	Deletion	del(scaffold_15:1060-86600)	exon
73525	scaffold_1:143292	SNV	G>A	terminal
73912	scaffold_1:1379818	SNV	A>T	terminal
74570	scaffold_2:80111	SNV	C>T	exon
74765	scaffold_2:767703	SNV	C>T	promoter
75072	scaffold_2:1901218	SNV	C>T	promoter
75105	scaffold_2:1967974	SNV	C>T	exon
75879	scaffold_4:748276-1204826	Inversion	inv(4:748276-1204826)	exon
75879	scaffold_4:748276	Translocation	t(4;22)(748276;139515)	downstream
76515	scaffold_5:1246681	SNV	C>T	intron
77336	scaffold_8:17560	SNV	C>A	promoter
78042	scaffold_9:880288	SNV	A>G	terminal
78158	scaffold_10:8461	SNV	G>A	exon
78268	scaffold_10:300196	SNV	G>A	promoter
78301	scaffold_10:391939	SNV	G>A	promoter
78320	scaffold_10:466417	SNV	T>C	promoter
78465	scaffold_10:964271	SNV	G>A	exon
79014	scaffold_12:472221	SNV	G>A	exon
79244	scaffold_13:248935	SNV	T>A	exon
79304	scaffold_13:436645	SNV	G>A	exon
79405	scaffold_13:845372	SNV	A>T	promoter
79725	scaffold_15(1060-86600)	Deletion	del(scaffold_15:1060-86600)	exon
79726	scaffold_15(1060-86600)	Deletion	del(scaffold_15:1060-86600)	exon
80265	scaffold_17:696248	SNV	A>C	exon
80332	scaffold_18:101068	SNV	T>G	promoter
80691	scaffold_20:114297	SNV	G>A	exon
81149	scaffold_23:66573	SNV	G>A	promoter	oui
82153	scaffold_32:40433	SNV	G>A	exon
82499	scaffold_39:38576	SNV	G>A	exon
82606	scaffold_43:62022	SNV	C>T	intron
102776	scaffold_1:1546930	SNV	C>T	promoter
102776	scaffold_1:1546931	SNV	C>T	promoter
103031	scaffold_1:2408137	InDel	-1:G	promoter
103032	scaffold_1:2408137	InDel	-1:G	terminal
103049	scaffold_1:2497406	SNV	A>G	terminal	oui
103061	scaffold_1:2532137	SNV	G>A	exon	oui
103447	scaffold_2:124683	SNV	A>G	terminal
104161	scaffold_3:336690	SNV	A>T	promoter
104599	scaffold_3:1846706	SNV	A>G	terminal
104762	scaffold_4:419150	SNV	T>C	exon
105391	scaffold_5:543850	SNV	C>T	exon
105866	scaffold_6:246104	SNV	A>T	promoter
105874	scaffold_6:285837	SNV	A>T	intron	oui
105874	scaffold_6:285840	SNV	G>A	intron	oui
106009	scaffold_6:740034	SNV	C>T	exon
106981	scaffold_8:760525	SNV	T>A	promoter
107072	scaffold_8:1033975	SNV	A>C	terminal
107078	scaffold_8:1047504	SNV	C>T	exon
107601	scaffold_9:1194759	SNV	G>A	promoter
108133	scaffold_11:317061	SNV	T>C	promoter
108133	scaffold_11:317062	SNV	T>C	promoter
108133	scaffold_11:317063	SNV	A>C	promoter
108591	scaffold_12:766999	SNV	C>T	terminal
108962	scaffold_14:120114	SNV	G>A	exon
109199	scaffold_15(1060-86600)	Deletion	del(scaffold_15:1060-86600)	exon
109201	scaffold_15(1060-86600)	Deletion	del(scaffold_15:1060-86600)	exon
109206	scaffold_15(1060-86600)	Deletion	del(scaffold_15:1060-86600)	exon
109211	scaffold_15(1060-86600)	Deletion	del(scaffold_15:1060-86600)	exon
109219	scaffold_15(1060-86600)	Deletion	del(scaffold_15:1060-86600)	exon
109221	scaffold_15(1060-86600)	Deletion	del(scaffold_15:1060-86600)	exon
109320	scaffold_15:458201	SNV	A>G	promoter
109432	scaffold_16:53679	SNV	A>T	promoter
109432	scaffold_16:53680	SNV	T>G	promoter
109619	scaffold_16:655396	SNV	C>T	exon
110570	scaffold_21:125067	SNV	C>T	exon
110732	scaffold_22:139515	Translocation	t(4;22)(748276;139515)	downstream
110882	scaffold_23:50203	SNV	G>A	exon
111109	scaffold_24:360786	SNV	G>T	promoter
111110	scaffold_24:360786	SNV	G>T	promoter	oui
111236	scaffold_25:199189	SNV	G>A	exon
111861	scaffold_29:379440	SNV	A>G	intron
112215	scaffold_34:150673	SNV	A>G	intron
112231	scaffold_35:33801	SNV	C>T	exon
112346	scaffold_37:74188	SNV	T>C	exon
119768	scaffold_1:1830362	SNV	C>T	exon
119999	scaffold_2:62033	SNV	G>A (GTC:Val>ATC:Ile)	exon
120117	scaffold_2:786555-789431	Deletion	del(2:786555-789431)	exon
121087	scaffold_5:1553311	SNV	G>A	promoter
121351	scaffold_7:430671	InDel	-1:A	exon
121453	scaffold_7:1019614	SNV	T>G	exon
122050	scaffold_10:492107	SNV	C>T	promoter
122212	scaffold_11:230007	SNV	A>G	exon
122689	scaffold_14:346201	SNV	C>A	terminal
122689	scaffold_14:347926	SNV	C>T	exon
122778	scaffold_15(1060-86600)	Deletion	del(scaffold_15:1060-86600)	exon
122780	scaffold_15(1060-86600)	Deletion	del(scaffold_15:1060-86600)	exon
123126	scaffold_18:356116	SNV	G>A	exon
123786	scaffold_26:315805	SNV	G>A	exon	oui
124172	scaffold_37:26185	SNV	A>G	terminal
