# Supplementary material for: Glucose-lactose mixture feeds in industry-like conditions: a gene regulatory network analysis on the hyperproducing Trichoderma reesei strain Rut-C30
Source: BMC Genomics. 2020 Dec 10;21:885. doi: 10.1186/s12864-020-07281-8 (PMC7731781; doi:10.1186/s12864-020-07281-8)
Supplement: Supplementary file 4 — Additional file 4 Promoter analysis of clr2. This Excel file contains three sheets. The first one gathers results regarding the promoter analysis of clr2 based on results obtained in the sub-network SubN1 generated by BRANE Cut [40]. The second sheet displays the pattern feature map while the third one contains the statistical analysis regarding the discovered promoter sequence. [file 12864_2020_7281_MOESM4_ESM.xlsx]

## Sheet: Pattern Matching CLR2
; dna-pattern -v 1 -pl $RSAT/public_html/tmp/www-data/2016/02/25/dna-pattern_2016-02-25.175307_CtARii.pat -i $RSAT/public_html/tmp/www-data/2016/02/25/tmp_sequence_2016-02-25.174817_K0k8j5.fasta.fasta -format fasta -return sites -origin -0 -N 4 -return limits -noov -2str -subst 0
; Citation: van Helden et al. (2000). Yeast 16(2), 177-187.
; Input file	$RSAT/public_html/tmp/www-data/2016/02/25/tmp_sequence_2016-02-25.174817_K0k8j5.fasta.fasta
; Input format	fasta
; Pattern file	$RSAT/public_html/tmp/www-data/2016/02/25/dna-pattern_2016-02-25.175307_CtARii.pat
; Search method	regexp
; Threshold	0
; Allowed substitutions	0
; Return fields
;	limits
;	sites
; Patterns
;	seq	id	score
;	ggctaa	ggctaa|ttagcc	5.91
;	aggcta	aggcta|tagcct	4.34
;	aggctat	aggctat|atagcct	3.5
;	gttaca	gttaca|tgtaac	2.76
;	attagcc	attagcc|ggctaat	2.57
;	atacga	atacga|tcgtat	1.92
;	atagcc	atagcc|ggctat	1.91
;	tagcctaa	tagcctaa|ttaggcta	1.5
;	tagccta	tagccta|taggcta	1.36
;	attagc	attagc|gctaat	1.18
;	agccta	agccta|taggct	1.09
;	agttcgg	agttcgg|ccgaact	0.82
;	ttcgaa	ttcgaa|ttcgaa	0.62
;	tggctaa	tggctaa|ttagcca	0.62
;	ccgtataa	ccgtataa|ttatacgg	0.61
;	aacgga	aacgga|tccgtt	0.34
;	gggtaa	gggtaa|ttaccc	0.24
;	ccgtta	ccgtta|taacgg	0.15
;	cttata	cttata|tataag	0.12
;	tggctaaa	tggctaaa|tttagcca	0.12
;	aatagcc	aatagcc|ggctatt	0.09
;	ggctaaa	ggctaaa|tttagcc	0.01
;	aatgct	aatgct|agcatt	0
;
; Matching positions
; PatID	Strand	Pattern	SeqID	Start	End	matching_seq	Score
START_END	DR	-	TRIREDRAFT_57555|TRIREDRAFT_57555	-1000	-1	-	0
aggcta|tagcct	R	aggcta	TRIREDRAFT_57555|TRIREDRAFT_57555	-370	-365	atacAGGCTAtttg	4.34
aggcta|tagcct	R	aggcta	TRIREDRAFT_57555|TRIREDRAFT_57555	-276	-271	tccaAGGCTAtgtt	4.34
aggctat|atagcct	R	aggctat	TRIREDRAFT_57555|TRIREDRAFT_57555	-371	-365	atacAGGCTATttgt	3.5
aggctat|atagcct	R	aggctat	TRIREDRAFT_57555|TRIREDRAFT_57555	-277	-271	tccaAGGCTATgtta	3.5
gttaca|tgtaac	R	gttaca	TRIREDRAFT_57555|TRIREDRAFT_57555	-283	-278	ctatGTTACAattc	2.76
atacga|tcgtat	R	atacga	TRIREDRAFT_57555|TRIREDRAFT_57555	-608	-603	ttacATACGAagct	1.92
atacga|tcgtat	R	atacga	TRIREDRAFT_57555|TRIREDRAFT_57555	-381	-376	ttgtATACGAatgc	1.92
atagcc|ggctat	D	atagcc	TRIREDRAFT_57555|TRIREDRAFT_57555	-371	-366	acaaATAGCCtgta	1.91
atagcc|ggctat	D	atagcc	TRIREDRAFT_57555|TRIREDRAFT_57555	-277	-272	taacATAGCCttgg	1.91
ttcgaa|ttcgaa	DR	ttcgaa	TRIREDRAFT_57555|TRIREDRAFT_57555	-763	-758	cagaTTCGAAttgt	0.62
aacgga|tccgtt	D	aacgga	TRIREDRAFT_57555|TRIREDRAFT_57555	-518	-513	cagcAACGGAcgta	0.34
ccgtta|taacgg	D	ccgtta	TRIREDRAFT_57555|TRIREDRAFT_57555	-359	-354	tatgCCGTTAatgc	0.15
cttata|tataag	R	cttata	TRIREDRAFT_57555|TRIREDRAFT_57555	-569	-564	agaaCTTATAccga	0.12
cttata|tataag	R	cttata	TRIREDRAFT_57555|TRIREDRAFT_57555	-149	-144	tggtCTTATAggag	0.12
aatagcc|ggctatt	D	aatagcc	TRIREDRAFT_57555|TRIREDRAFT_57555	-372	-366	tacaAATAGCCtgta	0.09
aatgct|agcatt	D	aatgct	TRIREDRAFT_57555|TRIREDRAFT_57555	-744	-739	gtcaAATGCTagag	0
aatgct|agcatt	R	aatgct	TRIREDRAFT_57555|TRIREDRAFT_57555	-838	-833	cacaAATGCTtgcg	0
aatgct|agcatt	R	aatgct	TRIREDRAFT_57555|TRIREDRAFT_57555	-386	-381	tacgAATGCTcttt	0
aatgct|agcatt	R	aatgct	TRIREDRAFT_57555|TRIREDRAFT_57555	-108	-103	tggtAATGCTttgg	0
START_END	DR	-	TRIREDRAFT_3405|TRIREDRAFT_3405	-1000	-1	-	0
ggctaa|ttagcc	D	ggctaa	TRIREDRAFT_3405|TRIREDRAFT_3405	-943	-938	cttaGGCTAAtctc	5.91
aggcta|tagcct	D	aggcta	TRIREDRAFT_3405|TRIREDRAFT_3405	-944	-939	acttAGGCTAatct	4.34
aggcta|tagcct	D	aggcta	TRIREDRAFT_3405|TRIREDRAFT_3405	-232	-227	ccagAGGCTAgaga	4.34
attagcc|ggctaat	R	attagcc	TRIREDRAFT_3405|TRIREDRAFT_3405	-943	-937	agagATTAGCCtaag	2.57
tagcctaa|ttaggcta	R	tagcctaa	TRIREDRAFT_3405|TRIREDRAFT_3405	-946	-939	agatTAGCCTAAgtgg	1.5
tagccta|taggcta	R	tagccta	TRIREDRAFT_3405|TRIREDRAFT_3405	-945	-939	agatTAGCCTAagtg	1.36
attagc|gctaat	R	attagc	TRIREDRAFT_3405|TRIREDRAFT_3405	-942	-937	agagATTAGCctaa	1.18
agccta|taggct	R	agccta	TRIREDRAFT_3405|TRIREDRAFT_3405	-945	-940	gattAGCCTAagtg	1.09
ccgtataa|ttatacgg	D	ccgtataa	TRIREDRAFT_3405|TRIREDRAFT_3405	-673	-666	acggCCGTATAAgcgg	0.61
gggtaa|ttaccc	R	gggtaa	TRIREDRAFT_3405|TRIREDRAFT_3405	-222	-217	ttacGGGTAAtctc	0.24
cttata|tataag	R	cttata	TRIREDRAFT_3405|TRIREDRAFT_3405	-670	-665	gccgCTTATAcggc	0.12
START_END	DR	-	TRIREDRAFT_122081|cel7b	-1000	-1	-	0
ggctaa|ttagcc	D	ggctaa	TRIREDRAFT_122081|cel7b	-542	-537	atcaGGCTAAatca	5.91
aggcta|tagcct	D	aggcta	TRIREDRAFT_122081|cel7b	-543	-538	aatcAGGCTAaatc	4.34
aggcta|tagcct	D	aggcta	TRIREDRAFT_122081|cel7b	-208	-203	ctggAGGCTAtttc	4.34
aggcta|tagcct	R	aggcta	TRIREDRAFT_122081|cel7b	-188	-183	tgttAGGCTAtgag	4.34
aggctat|atagcct	D	aggctat	TRIREDRAFT_122081|cel7b	-208	-202	ctggAGGCTATttcc	3.5
aggctat|atagcct	R	aggctat	TRIREDRAFT_122081|cel7b	-189	-183	tgttAGGCTATgaga	3.5
gttaca|tgtaac	D	gttaca	TRIREDRAFT_122081|cel7b	-830	-825	tgtgGTTACAacaa	2.76
gttaca|tgtaac	D	gttaca	TRIREDRAFT_122081|cel7b	-598	-593	gctgGTTACAactg	2.76
atacga|tcgtat	D	atacga	TRIREDRAFT_122081|cel7b	-293	-288	aaggATACGAcagt	1.92
atagcc|ggctat	D	atagcc	TRIREDRAFT_122081|cel7b	-189	-184	tctcATAGCCtaac	1.91
atagcc|ggctat	R	atagcc	TRIREDRAFT_122081|cel7b	-207	-202	ggaaATAGCCtcca	1.91
tagcctaa|ttaggcta	D	tagcctaa	TRIREDRAFT_122081|cel7b	-188	-181	ctcaTAGCCTAAcaga	1.5
tagccta|taggcta	D	tagccta	TRIREDRAFT_122081|cel7b	-188	-182	ctcaTAGCCTAacag	1.36
agccta|taggct	D	agccta	TRIREDRAFT_122081|cel7b	-520	-515	aataAGCCTAgaga	1.09
agccta|taggct	D	agccta	TRIREDRAFT_122081|cel7b	-187	-182	tcatAGCCTAacag	1.09
ttcgaa|ttcgaa	DR	ttcgaa	TRIREDRAFT_122081|cel7b	-806	-801	cgacTTCGAAtact	0.62
ttcgaa|ttcgaa	DR	ttcgaa	TRIREDRAFT_122081|cel7b	-459	-454	tattTTCGAAcgat	0.62
aacgga|tccgtt	D	aacgga	TRIREDRAFT_122081|cel7b	-173	-168	aaatAACGGAagtc	0.34
aacgga|tccgtt	R	aacgga	TRIREDRAFT_122081|cel7b	-483	-478	agacAACGGAcaaa	0.34
aacgga|tccgtt	R	aacgga	TRIREDRAFT_122081|cel7b	-468	-463	aaatAACGGAtaat	0.34
gggtaa|ttaccc	D	gggtaa	TRIREDRAFT_122081|cel7b	-672	-667	gggaGGGTAAgtgg	0.24
ccgtta|taacgg	D	ccgtta	TRIREDRAFT_122081|cel7b	-467	-462	ttatCCGTTAtttt	0.15
ccgtta|taacgg	R	ccgtta	TRIREDRAFT_122081|cel7b	-378	-373	cgagCCGTTAtaca	0.15
ccgtta|taacgg	R	ccgtta	TRIREDRAFT_122081|cel7b	-174	-169	acttCCGTTAtttc	0.15
cttata|tataag	D	cttata	TRIREDRAFT_122081|cel7b	-89	-84	ccaaCTTATAaaga	0.12
aatagcc|ggctatt	R	aatagcc	TRIREDRAFT_122081|cel7b	-207	-201	tggaAATAGCCtcca	0.09
ggctaaa|tttagcc	D	ggctaaa	TRIREDRAFT_122081|cel7b	-542	-536	atcaGGCTAAAtcat	0.01
aatgct|agcatt	R	aatgct	TRIREDRAFT_122081|cel7b	-283	-278	ttccAATGCTactg	0
START_END	DR	-	TRIREDRAFT_72567|TRIREDRAFT_72567	-1000	-1	-	0
ggctaa|ttagcc	R	ggctaa	TRIREDRAFT_72567|TRIREDRAFT_72567	-382	-377	ttgaGGCTAAtgaa	5.91
ggctaa|ttagcc	R	ggctaa	TRIREDRAFT_72567|TRIREDRAFT_72567	-268	-263	gcacGGCTAAtaaa	5.91
ggctaa|ttagcc	R	ggctaa	TRIREDRAFT_72567|TRIREDRAFT_72567	-157	-152	tggcGGCTAAtgag	5.91
aggcta|tagcct	D	aggcta	TRIREDRAFT_72567|TRIREDRAFT_72567	-556	-551	ttctAGGCTAggta	4.34
aggcta|tagcct	D	aggcta	TRIREDRAFT_72567|TRIREDRAFT_72567	-254	-249	aacaAGGCTAttct	4.34
aggcta|tagcct	D	aggcta	TRIREDRAFT_72567|TRIREDRAFT_72567	-143	-138	ctcaAGGCTAtaca	4.34
aggcta|tagcct	R	aggcta	TRIREDRAFT_72567|TRIREDRAFT_72567	-381	-376	cttgAGGCTAatga	4.34
aggctat|atagcct	D	aggctat	TRIREDRAFT_72567|TRIREDRAFT_72567	-254	-248	aacaAGGCTATtcta	3.5
aggctat|atagcct	D	aggctat	TRIREDRAFT_72567|TRIREDRAFT_72567	-143	-137	ctcaAGGCTATacaa	3.5
gttaca|tgtaac	R	gttaca	TRIREDRAFT_72567|TRIREDRAFT_72567	-830	-825	acgtGTTACActgg	2.76
attagcc|ggctaat	D	attagcc	TRIREDRAFT_72567|TRIREDRAFT_72567	-383	-377	gttcATTAGCCtcaa	2.57
attagcc|ggctaat	D	attagcc	TRIREDRAFT_72567|TRIREDRAFT_72567	-269	-263	ctttATTAGCCgtgc	2.57
attagcc|ggctaat	D	attagcc	TRIREDRAFT_72567|TRIREDRAFT_72567	-158	-152	gctcATTAGCCgcca	2.57
atacga|tcgtat	R	atacga	TRIREDRAFT_72567|TRIREDRAFT_72567	-652	-647	atggATACGAcata	1.92
atagcc|ggctat	R	atagcc	TRIREDRAFT_72567|TRIREDRAFT_72567	-478	-473	gagaATAGCCgttg	1.91
atagcc|ggctat	R	atagcc	TRIREDRAFT_72567|TRIREDRAFT_72567	-253	-248	tagaATAGCCttgt	1.91
atagcc|ggctat	R	atagcc	TRIREDRAFT_72567|TRIREDRAFT_72567	-142	-137	ttgtATAGCCttga	1.91
tagccta|taggcta	R	tagccta	TRIREDRAFT_72567|TRIREDRAFT_72567	-557	-551	taccTAGCCTAgaat	1.36
attagc|gctaat	D	attagc	TRIREDRAFT_72567|TRIREDRAFT_72567	-383	-378	gttcATTAGCctca	1.18
attagc|gctaat	D	attagc	TRIREDRAFT_72567|TRIREDRAFT_72567	-269	-264	ctttATTAGCcgtg	1.18
attagc|gctaat	D	attagc	TRIREDRAFT_72567|TRIREDRAFT_72567	-158	-153	gctcATTAGCcgcc	1.18
attagc|gctaat	R	attagc	TRIREDRAFT_72567|TRIREDRAFT_72567	-414	-409	ccacATTAGCgctt	1.18
agccta|taggct	D	agccta	TRIREDRAFT_72567|TRIREDRAFT_72567	-368	-363	gtagAGCCTAtttc	1.09
agccta|taggct	R	agccta	TRIREDRAFT_72567|TRIREDRAFT_72567	-557	-552	acctAGCCTAgaat	1.09
ttcgaa|ttcgaa	DR	ttcgaa	TRIREDRAFT_72567|TRIREDRAFT_72567	-453	-448	ccccTTCGAActga	0.62
aacgga|tccgtt	D	aacgga	TRIREDRAFT_72567|TRIREDRAFT_72567	-911	-906	ctacAACGGAtgcc	0.34
gggtaa|ttaccc	D	gggtaa	TRIREDRAFT_72567|TRIREDRAFT_72567	-857	-852	tctcGGGTAAcagg	0.24
gggtaa|ttaccc	D	gggtaa	TRIREDRAFT_72567|TRIREDRAFT_72567	-190	-185	tattGGGTAAtata	0.24
cttata|tataag	D	cttata	TRIREDRAFT_72567|TRIREDRAFT_72567	-637	-632	ctgcCTTATAtctc	0.12
cttata|tataag	R	cttata	TRIREDRAFT_72567|TRIREDRAFT_72567	-961	-956	gtctCTTATAgaat	0.12
aatagcc|ggctatt	R	aatagcc	TRIREDRAFT_72567|TRIREDRAFT_72567	-478	-472	tgagAATAGCCgttg	0.09
aatagcc|ggctatt	R	aatagcc	TRIREDRAFT_72567|TRIREDRAFT_72567	-253	-247	gtagAATAGCCttgt	0.09
aatgct|agcatt	D	aatgct	TRIREDRAFT_72567|TRIREDRAFT_72567	-238	-233	gaaaAATGCTacac	0
START_END	DR	-	TRIREDRAFT_65141|TRIREDRAFT_65141	-1000	-1	-	0
gttaca|tgtaac	D	gttaca	TRIREDRAFT_65141|TRIREDRAFT_65141	-381	-376	tgtaGTTACAaagc	2.76
atacga|tcgtat	D	atacga	TRIREDRAFT_65141|TRIREDRAFT_65141	-414	-409	gacgATACGAcctc	1.92
atacga|tcgtat	R	atacga	TRIREDRAFT_65141|TRIREDRAFT_65141	-363	-358	ctgcATACGAccct	1.92
attagc|gctaat	R	attagc	TRIREDRAFT_65141|TRIREDRAFT_65141	-14	-9	ccctATTAGCactg	1.18
ttcgaa|ttcgaa	DR	ttcgaa	TRIREDRAFT_65141|TRIREDRAFT_65141	-728	-723	ggtcTTCGAAaacc	0.62
cttata|tataag	R	cttata	TRIREDRAFT_65141|TRIREDRAFT_65141	-243	-238	tcttCTTATAacct	0.12
START_END	DR	-	TRIREDRAFT_123989|cel7a	-1000	-1	-	0
ggctaa|ttagcc	D	ggctaa	TRIREDRAFT_123989|cel7a	-746	-741	caatGGCTAAaagt	5.91
ggctaa|ttagcc	D	ggctaa	TRIREDRAFT_123989|cel7a	-701	-696	cagcGGCTAAtaat	5.91
ggctaa|ttagcc	D	ggctaa	TRIREDRAFT_123989|cel7a	-678	-673	aagtGGCTAAacgt	5.91
ggctaa|ttagcc	R	ggctaa	TRIREDRAFT_123989|cel7a	-438	-433	ccctGGCTAAatac	5.91
ggctaa|ttagcc	R	ggctaa	TRIREDRAFT_123989|cel7a	-128	-123	tcttGGCTAAgctt	5.91
aggcta|tagcct	R	aggcta	TRIREDRAFT_123989|cel7a	-101	-96	aatgAGGCTAtctt	4.34
aggctat|atagcct	R	aggctat	TRIREDRAFT_123989|cel7a	-102	-96	aatgAGGCTATcttt	3.5
attagcc|ggctaat	R	attagcc	TRIREDRAFT_123989|cel7a	-701	-695	aattATTAGCCgctg	2.57
atacga|tcgtat	D	atacga	TRIREDRAFT_123989|cel7a	-391	-386	gccgATACGAcgaa	1.92
atagcc|ggctat	D	atagcc	TRIREDRAFT_123989|cel7a	-115	-110	aacaATAGCCgata	1.91
atagcc|ggctat	D	atagcc	TRIREDRAFT_123989|cel7a	-102	-97	aaagATAGCCtcat	1.91
attagc|gctaat	R	attagc	TRIREDRAFT_123989|cel7a	-700	-695	aattATTAGCcgct	1.18
agttcgg|ccgaact	R	agttcgg	TRIREDRAFT_123989|cel7a	-892	-886	gcagAGTTCGGataa	0.82
ttcgaa|ttcgaa	DR	ttcgaa	TRIREDRAFT_123989|cel7a	-919	-914	gctgTTCGAAgccc	0.62
ttcgaa|ttcgaa	DR	ttcgaa	TRIREDRAFT_123989|cel7a	-147	-142	tggtTTCGAAtaga	0.62
tggctaa|ttagcca	D	tggctaa	TRIREDRAFT_123989|cel7a	-747	-741	ccaaTGGCTAAaagt	0.62
tggctaa|ttagcca	D	tggctaa	TRIREDRAFT_123989|cel7a	-679	-673	caagTGGCTAAacgt	0.62
tggctaa|ttagcca	R	tggctaa	TRIREDRAFT_123989|cel7a	-438	-432	tcccTGGCTAAatac	0.62
tggctaa|ttagcca	R	tggctaa	TRIREDRAFT_123989|cel7a	-128	-122	ttctTGGCTAAgctt	0.62
aacgga|tccgtt	D	aacgga	TRIREDRAFT_123989|cel7a	-90	-85	attaAACGGAatga	0.34
tggctaaa|tttagcca	D	tggctaaa	TRIREDRAFT_123989|cel7a	-747	-740	ccaaTGGCTAAAagta	0.12
tggctaaa|tttagcca	D	tggctaaa	TRIREDRAFT_123989|cel7a	-679	-672	caagTGGCTAAAcgta	0.12
tggctaaa|tttagcca	R	tggctaaa	TRIREDRAFT_123989|cel7a	-439	-432	tcccTGGCTAAAtact	0.12
aatagcc|ggctatt	D	aatagcc	TRIREDRAFT_123989|cel7a	-116	-110	gaacAATAGCCgata	0.09
ggctaaa|tttagcc	D	ggctaaa	TRIREDRAFT_123989|cel7a	-746	-740	caatGGCTAAAagta	0.01
ggctaaa|tttagcc	D	ggctaaa	TRIREDRAFT_123989|cel7a	-678	-672	aagtGGCTAAAcgta	0.01
ggctaaa|tttagcc	R	ggctaaa	TRIREDRAFT_123989|cel7a	-439	-433	ccctGGCTAAAtact	0.01
START_END	DR	-	TRIREDRAFT_69957|TRIREDRAFT_69957	-1000	-1	-	0
aggcta|tagcct	R	aggcta	TRIREDRAFT_69957|TRIREDRAFT_69957	-332	-327	cattAGGCTAttct	4.34
aggcta|tagcct	R	aggcta	TRIREDRAFT_69957|TRIREDRAFT_69957	-147	-142	aggcAGGCTAggtg	4.34
aggctat|atagcct	R	aggctat	TRIREDRAFT_69957|TRIREDRAFT_69957	-333	-327	cattAGGCTATtctt	3.5
gttaca|tgtaac	R	gttaca	TRIREDRAFT_69957|TRIREDRAFT_69957	-964	-959	actgGTTACAcctc	2.76
gttaca|tgtaac	R	gttaca	TRIREDRAFT_69957|TRIREDRAFT_69957	-920	-915	ggtcGTTACAtacc	2.76
atacga|tcgtat	D	atacga	TRIREDRAFT_69957|TRIREDRAFT_69957	-802	-797	agctATACGAtgag	1.92
atacga|tcgtat	D	atacga	TRIREDRAFT_69957|TRIREDRAFT_69957	-84	-79	tggcATACGAgctt	1.92
atagcc|ggctat	D	atagcc	TRIREDRAFT_69957|TRIREDRAFT_69957	-333	-328	aagaATAGCCtaat	1.91
tagcctaa|ttaggcta	D	tagcctaa	TRIREDRAFT_69957|TRIREDRAFT_69957	-332	-325	agaaTAGCCTAAtgct	1.5
tagccta|taggcta	D	tagccta	TRIREDRAFT_69957|TRIREDRAFT_69957	-332	-326	agaaTAGCCTAatgc	1.36
agccta|taggct	D	agccta	TRIREDRAFT_69957|TRIREDRAFT_69957	-331	-326	gaatAGCCTAatgc	1.09
agccta|taggct	D	agccta	TRIREDRAFT_69957|TRIREDRAFT_69957	-252	-247	ttgcAGCCTAggct	1.09
agccta|taggct	R	agccta	TRIREDRAFT_69957|TRIREDRAFT_69957	-248	-243	gaacAGCCTAggct	1.09
agttcgg|ccgaact	R	agttcgg	TRIREDRAFT_69957|TRIREDRAFT_69957	-547	-541	acctAGTTCGGtagc	0.82
ttcgaa|ttcgaa	DR	ttcgaa	TRIREDRAFT_69957|TRIREDRAFT_69957	-241	-236	gctgTTCGAAgtca	0.62
gggtaa|ttaccc	D	gggtaa	TRIREDRAFT_69957|TRIREDRAFT_69957	-483	-478	tctcGGGTAAaaga	0.24
cttata|tataag	R	cttata	TRIREDRAFT_69957|TRIREDRAFT_69957	-119	-114	agccCTTATActcg	0.12
aatagcc|ggctatt	D	aatagcc	TRIREDRAFT_69957|TRIREDRAFT_69957	-334	-328	caagAATAGCCtaat	0.09
aatgct|agcatt	D	aatgct	TRIREDRAFT_69957|TRIREDRAFT_69957	-326	-321	gcctAATGCTaccg	0
START_END	DR	-	TRIREDRAFT_56996|man5a	-1000	-1	-	0
ggctaa|ttagcc	D	ggctaa	TRIREDRAFT_56996|man5a	-212	-207	gtatGGCTAAtgct	5.91
gttaca|tgtaac	D	gttaca	TRIREDRAFT_56996|man5a	-261	-256	ggggGTTACAttcg	2.76
attagcc|ggctaat	R	attagcc	TRIREDRAFT_56996|man5a	-212	-206	cagcATTAGCCatac	2.57
atacga|tcgtat	R	atacga	TRIREDRAFT_56996|man5a	-27	-22	agccATACGAagac	1.92
atagcc|ggctat	R	atagcc	TRIREDRAFT_56996|man5a	-660	-655	agatATAGCCgaca	1.91
attagc|gctaat	R	attagc	TRIREDRAFT_56996|man5a	-211	-206	cagcATTAGCcata	1.18
agttcgg|ccgaact	D	agttcgg	TRIREDRAFT_56996|man5a	-594	-588	ggcgAGTTCGGgtaa	0.82
tggctaa|ttagcca	D	tggctaa	TRIREDRAFT_56996|man5a	-213	-207	agtaTGGCTAAtgct	0.62
gggtaa|ttaccc	D	gggtaa	TRIREDRAFT_56996|man5a	-764	-759	ccagGGGTAActtg	0.24
gggtaa|ttaccc	D	gggtaa	TRIREDRAFT_56996|man5a	-589	-584	gttcGGGTAAaggc	0.24
gggtaa|ttaccc	D	gggtaa	TRIREDRAFT_56996|man5a	-185	-180	tgaaGGGTAAttgc	0.24
cttata|tataag	R	cttata	TRIREDRAFT_56996|man5a	-331	-326	tactCTTATAtgct	0.12
aatgct|agcatt	D	aatgct	TRIREDRAFT_56996|man5a	-208	-203	ggctAATGCTggag	0
aatgct|agcatt	R	aatgct	TRIREDRAFT_56996|man5a	-799	-794	atgaAATGCTgtcc	0
START_END	DR	-	TRIREDRAFT_112140|TRIREDRAFT_112140	-1000	-1	-	0
ggctaa|ttagcc	D	ggctaa	TRIREDRAFT_112140|TRIREDRAFT_112140	-19	-14	aagtGGCTAAgcaa	5.91
ggctaa|ttagcc	R	ggctaa	TRIREDRAFT_112140|TRIREDRAFT_112140	-515	-510	gcgcGGCTAAcaat	5.91
gttaca|tgtaac	D	gttaca	TRIREDRAFT_112140|TRIREDRAFT_112140	-903	-898	tcttGTTACAtcta	2.76
gttaca|tgtaac	R	gttaca	TRIREDRAFT_112140|TRIREDRAFT_112140	-578	-573	tcatGTTACAgtac	2.76
atacga|tcgtat	R	atacga	TRIREDRAFT_112140|TRIREDRAFT_112140	-976	-971	tgatATACGAgcat	1.92
attagc|gctaat	D	attagc	TRIREDRAFT_112140|TRIREDRAFT_112140	-775	-770	gaatATTAGCggct	1.18
agttcgg|ccgaact	D	agttcgg	TRIREDRAFT_112140|TRIREDRAFT_112140	-481	-475	attgAGTTCGGcaat	0.82
ttcgaa|ttcgaa	DR	ttcgaa	TRIREDRAFT_112140|TRIREDRAFT_112140	-863	-858	atctTTCGAAgttc	0.62
tggctaa|ttagcca	D	tggctaa	TRIREDRAFT_112140|TRIREDRAFT_112140	-20	-14	caagTGGCTAAgcaa	0.62
aacgga|tccgtt	R	aacgga	TRIREDRAFT_112140|TRIREDRAFT_112140	-950	-945	agcaAACGGAactc	0.34
aatgct|agcatt	D	aatgct	TRIREDRAFT_112140|TRIREDRAFT_112140	-981	-976	ggagAATGCTcgta	0
START_END	DR	-	TRIREDRAFT_123992|TRIREDRAFT_123992	-1000	-1	-	0
ggctaa|ttagcc	D	ggctaa	TRIREDRAFT_123992|TRIREDRAFT_123992	-919	-914	cgttGGCTAAagaa	5.91
ggctaa|ttagcc	D	ggctaa	TRIREDRAFT_123992|TRIREDRAFT_123992	-67	-62	agtgGGCTAAggaa	5.91
ggctaa|ttagcc	R	ggctaa	TRIREDRAFT_123992|TRIREDRAFT_123992	-367	-362	cagaGGCTAAaagt	5.91
aggcta|tagcct	D	aggcta	TRIREDRAFT_123992|TRIREDRAFT_123992	-401	-396	cagcAGGCTAtaga	4.34
aggcta|tagcct	R	aggcta	TRIREDRAFT_123992|TRIREDRAFT_123992	-887	-882	aaatAGGCTAcatc	4.34
aggcta|tagcct	R	aggcta	TRIREDRAFT_123992|TRIREDRAFT_123992	-366	-361	gcagAGGCTAaaag	4.34
aggctat|atagcct	D	aggctat	TRIREDRAFT_123992|TRIREDRAFT_123992	-401	-395	cagcAGGCTATagag	3.5
gttaca|tgtaac	D	gttaca	TRIREDRAFT_123992|TRIREDRAFT_123992	-725	-720	caagGTTACAccac	2.76
gttaca|tgtaac	R	gttaca	TRIREDRAFT_123992|TRIREDRAFT_123992	-807	-802	cgcaGTTACAtgaa	2.76
atacga|tcgtat	R	atacga	TRIREDRAFT_123992|TRIREDRAFT_123992	-746	-741	catgATACGAaaac	1.92
atacga|tcgtat	R	atacga	TRIREDRAFT_123992|TRIREDRAFT_123992	-217	-212	cccgATACGAgaag	1.92
atagcc|ggctat	R	atagcc	TRIREDRAFT_123992|TRIREDRAFT_123992	-400	-395	ctctATAGCCtgct	1.91
tagccta|taggcta	D	tagccta	TRIREDRAFT_123992|TRIREDRAFT_123992	-887	-881	gatgTAGCCTAtttt	1.36
agccta|taggct	D	agccta	TRIREDRAFT_123992|TRIREDRAFT_123992	-886	-881	atgtAGCCTAtttt	1.09
agccta|taggct	D	agccta	TRIREDRAFT_123992|TRIREDRAFT_123992	-449	-444	tataAGCCTAttaa	1.09
agccta|taggct	D	agccta	TRIREDRAFT_123992|TRIREDRAFT_123992	-162	-157	actcAGCCTAaata	1.09
agttcgg|ccgaact	R	agttcgg	TRIREDRAFT_123992|TRIREDRAFT_123992	-17	-11	taacAGTTCGGgaag	0.82
tggctaa|ttagcca	D	tggctaa	TRIREDRAFT_123992|TRIREDRAFT_123992	-920	-914	acgtTGGCTAAagaa	0.62
gggtaa|ttaccc	D	gggtaa	TRIREDRAFT_123992|TRIREDRAFT_123992	-114	-109	tgtgGGGTAAtggt	0.24
cttata|tataag	D	cttata	TRIREDRAFT_123992|TRIREDRAFT_123992	-92	-87	tcctCTTATAtata	0.12
cttata|tataag	D	cttata	TRIREDRAFT_123992|TRIREDRAFT_123992	-45	-40	ttcgCTTATAgtag	0.12
cttata|tataag	R	cttata	TRIREDRAFT_123992|TRIREDRAFT_123992	-453	-448	taggCTTATAtgct	0.12
tggctaaa|tttagcca	D	tggctaaa	TRIREDRAFT_123992|TRIREDRAFT_123992	-920	-913	acgtTGGCTAAAgaat	0.12
ggctaaa|tttagcc	D	ggctaaa	TRIREDRAFT_123992|TRIREDRAFT_123992	-919	-913	cgttGGCTAAAgaat	0.01
ggctaaa|tttagcc	R	ggctaaa	TRIREDRAFT_123992|TRIREDRAFT_123992	-368	-362	cagaGGCTAAAagtg	0.01
aatgct|agcatt	D	aatgct	TRIREDRAFT_123992|TRIREDRAFT_123992	-644	-639	agagAATGCTgttt	0
START_END	DR	-	TRIREDRAFT_120312|cel5a	-1000	-1	-	0
aggcta|tagcct	D	aggcta	TRIREDRAFT_120312|cel5a	-647	-642	cgttAGGCTAtaaa	4.34
aggctat|atagcct	D	aggctat	TRIREDRAFT_120312|cel5a	-647	-641	cgttAGGCTATaaat	3.5
gttaca|tgtaac	D	gttaca	TRIREDRAFT_120312|cel5a	-689	-684	agccGTTACAgatg	2.76
gttaca|tgtaac	R	gttaca	TRIREDRAFT_120312|cel5a	-437	-432	taggGTTACAtgct	2.76
atagcc|ggctat	R	atagcc	TRIREDRAFT_120312|cel5a	-646	-641	atttATAGCCtaac	1.91
tagcctaa|ttaggcta	R	tagcctaa	TRIREDRAFT_120312|cel5a	-649	-642	tttaTAGCCTAAcgga	1.5
tagccta|taggcta	R	tagccta	TRIREDRAFT_120312|cel5a	-648	-642	tttaTAGCCTAacgg	1.36
agccta|taggct	R	agccta	TRIREDRAFT_120312|cel5a	-718	-713	agagAGCCTAtatc	1.09
agccta|taggct	R	agccta	TRIREDRAFT_120312|cel5a	-648	-643	ttatAGCCTAacgg	1.09
aacgga|tccgtt	D	aacgga	TRIREDRAFT_120312|cel5a	-394	-389	tcaaAACGGAggtt	0.34
aacgga|tccgtt	R	aacgga	TRIREDRAFT_120312|cel5a	-653	-648	gcctAACGGAtgtg	0.34
gggtaa|ttaccc	R	gggtaa	TRIREDRAFT_120312|cel5a	-363	-358	ccagGGGTAAtact	0.24
ccgtta|taacgg	D	ccgtta	TRIREDRAFT_120312|cel5a	-691	-686	cgagCCGTTAcaga	0.15
ccgtta|taacgg	D	ccgtta	TRIREDRAFT_120312|cel5a	-652	-647	acatCCGTTAggct	0.15
aatgct|agcatt	R	aatgct	TRIREDRAFT_120312|cel5a	-227	-222	aagcAATGCTtggc	0
START_END	DR	-	TRIREDRAFT_122914|TRIREDRAFT_122914	-1000	-1	-	0
aggcta|tagcct	R	aggcta	TRIREDRAFT_122914|TRIREDRAFT_122914	-596	-591	acatAGGCTAgtct	4.34
gttaca|tgtaac	R	gttaca	TRIREDRAFT_122914|TRIREDRAFT_122914	-571	-566	agccGTTACAggaa	2.76
tagccta|taggcta	D	tagccta	TRIREDRAFT_122914|TRIREDRAFT_122914	-596	-590	agacTAGCCTAtgtt	1.36
attagc|gctaat	R	attagc	TRIREDRAFT_122914|TRIREDRAFT_122914	-495	-490	aaagATTAGCgcaa	1.18
agccta|taggct	D	agccta	TRIREDRAFT_122914|TRIREDRAFT_122914	-595	-590	gactAGCCTAtgtt	1.09
aacgga|tccgtt	D	aacgga	TRIREDRAFT_122914|TRIREDRAFT_122914	-995	-990	ttgaAACGGAggaa	0.34
aacgga|tccgtt	D	aacgga	TRIREDRAFT_122914|TRIREDRAFT_122914	-957	-952	ggcgAACGGAgcgc	0.34
gggtaa|ttaccc	R	gggtaa	TRIREDRAFT_122914|TRIREDRAFT_122914	-776	-771	gagtGGGTAAttcc	0.24
ccgtta|taacgg	R	ccgtta	TRIREDRAFT_122914|TRIREDRAFT_122914	-569	-564	gcagCCGTTAcagg	0.15
aatgct|agcatt	R	aatgct	TRIREDRAFT_122914|TRIREDRAFT_122914	-518	-513	atacAATGCTtttc	0
START_END	DR	-	TRIREDRAFT_67541|TRIREDRAFT_67541	-1000	-1	-	0
ggctaa|ttagcc	D	ggctaa	TRIREDRAFT_67541|TRIREDRAFT_67541	-554	-549	gttcGGCTAAaagc	5.91
aggcta|tagcct	D	aggcta	TRIREDRAFT_67541|TRIREDRAFT_67541	-293	-288	ttggAGGCTAtgat	4.34
aggctat|atagcct	D	aggctat	TRIREDRAFT_67541|TRIREDRAFT_67541	-293	-287	ttggAGGCTATgatg	3.5
gttaca|tgtaac	D	gttaca	TRIREDRAFT_67541|TRIREDRAFT_67541	-607	-602	tcacGTTACAcgat	2.76
gttaca|tgtaac	D	gttaca	TRIREDRAFT_67541|TRIREDRAFT_67541	-264	-259	ttggGTTACAtcca	2.76
atacga|tcgtat	R	atacga	TRIREDRAFT_67541|TRIREDRAFT_67541	-433	-428	cgagATACGAtatc	1.92
atagcc|ggctat	D	atagcc	TRIREDRAFT_67541|TRIREDRAFT_67541	-60	-55	cgccATAGCCgtcg	1.91
atagcc|ggctat	R	atagcc	TRIREDRAFT_67541|TRIREDRAFT_67541	-292	-287	catcATAGCCtcca	1.91
attagc|gctaat	R	attagc	TRIREDRAFT_67541|TRIREDRAFT_67541	-353	-348	tagcATTAGCtatc	1.18
agttcgg|ccgaact	D	agttcgg	TRIREDRAFT_67541|TRIREDRAFT_67541	-559	-553	gttaAGTTCGGctaa	0.82
ttcgaa|ttcgaa	DR	ttcgaa	TRIREDRAFT_67541|TRIREDRAFT_67541	-802	-797	gcatTTCGAAtctt	0.62
ccgtataa|ttatacgg	D	ccgtataa	TRIREDRAFT_67541|TRIREDRAFT_67541	-399	-392	ctaaCCGTATAAgccg	0.61
aacgga|tccgtt	D	aacgga	TRIREDRAFT_67541|TRIREDRAFT_67541	-760	-755	ctccAACGGAacgc	0.34
aacgga|tccgtt	R	aacgga	TRIREDRAFT_67541|TRIREDRAFT_67541	-813	-808	tgccAACGGAtata	0.34
ccgtta|taacgg	R	ccgtta	TRIREDRAFT_67541|TRIREDRAFT_67541	-466	-461	attgCCGTTAtctc	0.15
cttata|tataag	R	cttata	TRIREDRAFT_67541|TRIREDRAFT_67541	-396	-391	gcggCTTATAcggt	0.12
ggctaaa|tttagcc	D	ggctaaa	TRIREDRAFT_67541|TRIREDRAFT_67541	-554	-548	gttcGGCTAAAagca	0.01
aatgct|agcatt	D	aatgct	TRIREDRAFT_67541|TRIREDRAFT_67541	-350	-345	agctAATGCTacac	0
START_END	DR	-	TRIREDRAFT_56684|TRIREDRAFT_56684	-1000	-1	-	0
ggctaa|ttagcc	D	ggctaa	TRIREDRAFT_56684|TRIREDRAFT_56684	-786	-781	tttgGGCTAAtaca	5.91
ggctaa|ttagcc	R	ggctaa	TRIREDRAFT_56684|TRIREDRAFT_56684	-477	-472	atacGGCTAAttcc	5.91
gttaca|tgtaac	D	gttaca	TRIREDRAFT_56684|TRIREDRAFT_56684	-667	-662	agatGTTACAaaga	2.76
gttaca|tgtaac	D	gttaca	TRIREDRAFT_56684|TRIREDRAFT_56684	-635	-630	ccccGTTACAagaa	2.76
attagcc|ggctaat	D	attagcc	TRIREDRAFT_56684|TRIREDRAFT_56684	-478	-472	gggaATTAGCCgtat	2.57
attagcc|ggctaat	R	attagcc	TRIREDRAFT_56684|TRIREDRAFT_56684	-786	-780	ctgtATTAGCCcaaa	2.57
atacga|tcgtat	R	atacga	TRIREDRAFT_56684|TRIREDRAFT_56684	-432	-427	gcaaATACGAtgat	1.92
atacga|tcgtat	R	atacga	TRIREDRAFT_56684|TRIREDRAFT_56684	-357	-352	cggtATACGAcgag	1.92
attagc|gctaat	D	attagc	TRIREDRAFT_56684|TRIREDRAFT_56684	-478	-473	gggaATTAGCcgta	1.18
attagc|gctaat	R	attagc	TRIREDRAFT_56684|TRIREDRAFT_56684	-785	-780	ctgtATTAGCccaa	1.18
agccta|taggct	R	agccta	TRIREDRAFT_56684|TRIREDRAFT_56684	-131	-126	gcaaAGCCTActag	1.09
agttcgg|ccgaact	R	agttcgg	TRIREDRAFT_56684|TRIREDRAFT_56684	-24	-18	atgcAGTTCGGgatg	0.82
ttcgaa|ttcgaa	DR	ttcgaa	TRIREDRAFT_56684|TRIREDRAFT_56684	-457	-452	attcTTCGAAccaa	0.62
ccgtataa|ttatacgg	D	ccgtataa	TRIREDRAFT_56684|TRIREDRAFT_56684	-473	-466	ttagCCGTATAAgatt	0.61
aacgga|tccgtt	R	aacgga	TRIREDRAFT_56684|TRIREDRAFT_56684	-541	-536	ggcaAACGGAcaag	0.34
gggtaa|ttaccc	D	gggtaa	TRIREDRAFT_56684|TRIREDRAFT_56684	-283	-278	tctgGGGTAAcaat	0.24
gggtaa|ttaccc	R	gggtaa	TRIREDRAFT_56684|TRIREDRAFT_56684	-121	-116	tgaaGGGTAAgcaa	0.24
ccgtta|taacgg	D	ccgtta	TRIREDRAFT_56684|TRIREDRAFT_56684	-637	-632	taccCCGTTAcaag	0.15
cttata|tataag	R	cttata	TRIREDRAFT_56684|TRIREDRAFT_56684	-470	-465	taatCTTATAcggc	0.12
aatgct|agcatt	D	aatgct	TRIREDRAFT_56684|TRIREDRAFT_56684	-241	-236	aagcAATGCTggat	0
aatgct|agcatt	R	aatgct	TRIREDRAFT_56684|TRIREDRAFT_56684	-683	-678	acgaAATGCTgttc	0
START_END	DR	-	TRIREDRAFT_109255|TRIREDRAFT_109255	-1000	-1	-	0
atacga|tcgtat	R	atacga	TRIREDRAFT_109255|TRIREDRAFT_109255	-269	-264	tataATACGAagat	1.92
atagcc|ggctat	D	atagcc	TRIREDRAFT_109255|TRIREDRAFT_109255	-385	-380	cagaATAGCCaagg	1.91
atagcc|ggctat	R	atagcc	TRIREDRAFT_109255|TRIREDRAFT_109255	-770	-765	catgATAGCCgtat	1.91
agttcgg|ccgaact	R	agttcgg	TRIREDRAFT_109255|TRIREDRAFT_109255	-650	-644	gccaAGTTCGGtgtc	0.82
ccgtataa|ttatacgg	R	ccgtataa	TRIREDRAFT_109255|TRIREDRAFT_109255	-776	-769	atagCCGTATAAgcgg	0.61
ccgtataa|ttatacgg	R	ccgtataa	TRIREDRAFT_109255|TRIREDRAFT_109255	-264	-257	ggacCCGTATAAtacg	0.61
aacgga|tccgtt	D	aacgga	TRIREDRAFT_109255|TRIREDRAFT_109255	-531	-526	cggtAACGGAatcg	0.34
ccgtta|taacgg	R	ccgtta	TRIREDRAFT_109255|TRIREDRAFT_109255	-532	-527	gattCCGTTAccgc	0.15
cttata|tataag	D	cttata	TRIREDRAFT_109255|TRIREDRAFT_109255	-777	-772	tccgCTTATAcggc	0.12
cttata|tataag	R	cttata	TRIREDRAFT_109255|TRIREDRAFT_109255	-98	-93	ccgaCTTATAtatg	0.12
aatagcc|ggctatt	D	aatagcc	TRIREDRAFT_109255|TRIREDRAFT_109255	-386	-380	ccagAATAGCCaagg	0.09
aatgct|agcatt	D	aatgct	TRIREDRAFT_109255|TRIREDRAFT_109255	-453	-448	ttcaAATGCTgaca	0
aatgct|agcatt	R	aatgct	TRIREDRAFT_109255|TRIREDRAFT_109255	-373	-368	acgaAATGCTaccc	0
START_END	DR	-	TRIREDRAFT_108340|TRIREDRAFT_108340	-1000	-1	-	0
ggctaa|ttagcc	D	ggctaa	TRIREDRAFT_108340|TRIREDRAFT_108340	-679	-674	caatGGCTAAatcg	5.91
atacga|tcgtat	D	atacga	TRIREDRAFT_108340|TRIREDRAFT_108340	-496	-491	caagATACGAaatt	1.92
atacga|tcgtat	R	atacga	TRIREDRAFT_108340|TRIREDRAFT_108340	-672	-667	ttaaATACGAttta	1.92
tggctaa|ttagcca	D	tggctaa	TRIREDRAFT_108340|TRIREDRAFT_108340	-680	-674	gcaaTGGCTAAatcg	0.62
cttata|tataag	R	cttata	TRIREDRAFT_108340|TRIREDRAFT_108340	-608	-603	cgctCTTATAgcat	0.12
tggctaaa|tttagcca	D	tggctaaa	TRIREDRAFT_108340|TRIREDRAFT_108340	-680	-673	gcaaTGGCTAAAtcgt	0.12
ggctaaa|tttagcc	D	ggctaaa	TRIREDRAFT_108340|TRIREDRAFT_108340	-679	-673	caatGGCTAAAtcgt	0.01
aatgct|agcatt	D	aatgct	TRIREDRAFT_108340|TRIREDRAFT_108340	-862	-857	ttgaAATGCTcttg	0
START_END	DR	-	TRIREDRAFT_49976|TRIREDRAFT_49976	-614	-1	-	0
ggctaa|ttagcc	R	ggctaa	TRIREDRAFT_49976|TRIREDRAFT_49976	-311	-306	aacaGGCTAAttgg	5.91
ggctaa|ttagcc	R	ggctaa	TRIREDRAFT_49976|TRIREDRAFT_49976	-229	-224	aacaGGCTAAttac	5.91
aggcta|tagcct	R	aggcta	TRIREDRAFT_49976|TRIREDRAFT_49976	-310	-305	gaacAGGCTAattg	4.34
aggcta|tagcct	R	aggcta	TRIREDRAFT_49976|TRIREDRAFT_49976	-228	-223	caacAGGCTAatta	4.34
aggcta|tagcct	R	aggcta	TRIREDRAFT_49976|TRIREDRAFT_49976	-189	-184	caacAGGCTAttgc	4.34
aggcta|tagcct	R	aggcta	TRIREDRAFT_49976|TRIREDRAFT_49976	-150	-145	caacAGGCTAttgc	4.34
aggctat|atagcct	R	aggctat	TRIREDRAFT_49976|TRIREDRAFT_49976	-190	-184	caacAGGCTATtgcc	3.5
aggctat|atagcct	R	aggctat	TRIREDRAFT_49976|TRIREDRAFT_49976	-151	-145	caacAGGCTATtgcc	3.5
attagcc|ggctaat	D	attagcc	TRIREDRAFT_49976|TRIREDRAFT_49976	-312	-306	accaATTAGCCtgtt	2.57
attagcc|ggctaat	D	attagcc	TRIREDRAFT_49976|TRIREDRAFT_49976	-230	-224	ggtaATTAGCCtgtt	2.57
atacga|tcgtat	R	atacga	TRIREDRAFT_49976|TRIREDRAFT_49976	-31	-26	taagATACGAatag	1.92
atagcc|ggctat	D	atagcc	TRIREDRAFT_49976|TRIREDRAFT_49976	-190	-185	ggcaATAGCCtgtt	1.91
atagcc|ggctat	D	atagcc	TRIREDRAFT_49976|TRIREDRAFT_49976	-151	-146	ggcaATAGCCtgtt	1.91
attagc|gctaat	D	attagc	TRIREDRAFT_49976|TRIREDRAFT_49976	-312	-307	accaATTAGCctgt	1.18
attagc|gctaat	D	attagc	TRIREDRAFT_49976|TRIREDRAFT_49976	-230	-225	ggtaATTAGCctgt	1.18
aatagcc|ggctatt	D	aatagcc	TRIREDRAFT_49976|TRIREDRAFT_49976	-191	-185	tggcAATAGCCtgtt	0.09
aatagcc|ggctatt	D	aatagcc	TRIREDRAFT_49976|TRIREDRAFT_49976	-152	-146	tggcAATAGCCtgtt	0.09
START_END	DR	-	TRIREDRAFT_120504|TRIREDRAFT_120504	-746	-1	-	0
ggctaa|ttagcc	D	ggctaa	TRIREDRAFT_120504|TRIREDRAFT_120504	-616	-611	ggggGGCTAAgcct	5.91
aggcta|tagcct	D	aggcta	TRIREDRAFT_120504|TRIREDRAFT_120504	-247	-242	tctcAGGCTAtata	4.34
aggcta|tagcct	R	aggcta	TRIREDRAFT_120504|TRIREDRAFT_120504	-145	-140	tattAGGCTAttgg	4.34
aggctat|atagcct	D	aggctat	TRIREDRAFT_120504|TRIREDRAFT_120504	-247	-241	tctcAGGCTATatac	3.5
aggctat|atagcct	R	aggctat	TRIREDRAFT_120504|TRIREDRAFT_120504	-146	-140	tattAGGCTATtggc	3.5
atagcc|ggctat	D	atagcc	TRIREDRAFT_120504|TRIREDRAFT_120504	-146	-141	gccaATAGCCtaat	1.91
atagcc|ggctat	D	atagcc	TRIREDRAFT_120504|TRIREDRAFT_120504	-138	-133	cctaATAGCCcgaa	1.91
atagcc|ggctat	R	atagcc	TRIREDRAFT_120504|TRIREDRAFT_120504	-246	-241	gtatATAGCCtgag	1.91
tagcctaa|ttaggcta	D	tagcctaa	TRIREDRAFT_120504|TRIREDRAFT_120504	-145	-138	ccaaTAGCCTAAtagc	1.5
tagccta|taggcta	D	tagccta	TRIREDRAFT_120504|TRIREDRAFT_120504	-145	-139	ccaaTAGCCTAatag	1.36
attagc|gctaat	R	attagc	TRIREDRAFT_120504|TRIREDRAFT_120504	-210	-205	gggaATTAGCatct	1.18
agccta|taggct	D	agccta	TRIREDRAFT_120504|TRIREDRAFT_120504	-611	-606	gctaAGCCTAtttg	1.09
agccta|taggct	D	agccta	TRIREDRAFT_120504|TRIREDRAFT_120504	-144	-139	caatAGCCTAatag	1.09
ttcgaa|ttcgaa	DR	ttcgaa	TRIREDRAFT_120504|TRIREDRAFT_120504	-116	-111	agcaTTCGAAgtcg	0.62
aacgga|tccgtt	R	aacgga	TRIREDRAFT_120504|TRIREDRAFT_120504	-566	-561	atctAACGGAcaac	0.34
gggtaa|ttaccc	D	gggtaa	TRIREDRAFT_120504|TRIREDRAFT_120504	-162	-157	atttGGGTAAtgaa	0.24
ccgtta|taacgg	D	ccgtta	TRIREDRAFT_120504|TRIREDRAFT_120504	-565	-560	ttgtCCGTTAgata	0.15
cttata|tataag	R	cttata	TRIREDRAFT_120504|TRIREDRAFT_120504	-557	-552	tcaaCTTATAtcta	0.12
aatagcc|ggctatt	D	aatagcc	TRIREDRAFT_120504|TRIREDRAFT_120504	-147	-141	cgccAATAGCCtaat	0.09
aatagcc|ggctatt	D	aatagcc	TRIREDRAFT_120504|TRIREDRAFT_120504	-139	-133	gcctAATAGCCcgaa	0.09
aatgct|agcatt	R	aatgct	TRIREDRAFT_120504|TRIREDRAFT_120504	-120	-115	ttcgAATGCTcgcc	0
; Host name	rsat-tagc
; Job started	2016-02-25.175309
; Job done	2016-02-25.175309
; Seconds	0.6
;	user	0.6
;	system	0.04
;	cuser	0
;	csystem	0

## Sheet: Statistical Analysis
Comparison to a set of random genes	Comparison to the genome
Welch Two Sample t-test	Welch Two Sample t-test
data: NbMotif_perG_net and NbMotif_perG_random	data: NbMotif_perG_net and NbMotif_perG_genome
t = 3.0691, df = 26.591, p-value = 0.004897	t = 3.6941, df = 17.077, p-value = 0.001789
alternative hypothesis: true difference in means is not equal to 0	alternative hypothesis: true difference in means is not equal to 0
95 percent confidence interval:	95 percent confidence interval:
0.239044 1.205400	0.3263702 1.1949239
sample estimates:	sample estimates:
mean of x mean of y	mean of x mean of y
1.0555556 0.3333333	1.0555556 0.2949085
